# Supplementary material for: Expression profiling of Chrysanthemum crassum under salinity stress and the initiation of morphological changes
Source: PLoS One. 2017 Apr 24;12(4):e0175972. doi: 10.1371/journal.pone.0175972 (PMC5402956; doi:10.1371/journal.pone.0175972)
Supplement: S1 Table — (XLS) [file pone.0175972.s007.xls]

## Sheet: Sheet1
Additional file 1: Table S1. KEGG analysis of all unigenes
#	Pathway	All genes with pathway annotation (60906)	Pathway ID	Level 1	Level 2
1	Metabolic pathways	13741 (22.56%)	ko01100	Metabolism	Global map
2	Biosynthesis of secondary metabolites	7136 (11.72%)	ko01110	Metabolism	Global map
3	Plant-pathogen interaction	3933 (6.46%)	ko04626	Organismal Systems	Environmental adaptation
4	Plant hormone signal transduction	2745 (4.51%)	ko04075	Environmental Information Processing	Signal transduction
5	Spliceosome	2275 (3.74%)	ko03040	Genetic Information Processing	Transcription
6	RNA transport	2270 (3.73%)	ko03013	Genetic Information Processing	Translation
7	Ribosome	2148 (3.53%)	ko03010	Genetic Information Processing	Translation
8	Protein processing in endoplasmic reticulum	1815 (2.98%)	ko04141	Genetic Information Processing	Folding, sorting and degradation
9	Endocytosis	1694 (2.78%)	ko04144	Cellular Processes	Transport and catabolism
10	Purine metabolism	1624 (2.67%)	ko00230	Metabolism	Nucleotide metabolism
11	Pyrimidine metabolism	1460 (2.4%)	ko00240	Metabolism	Nucleotide metabolism
12	mRNA surveillance pathway	1429 (2.35%)	ko03015	Genetic Information Processing	Translation
13	Starch and sucrose metabolism	1367 (2.24%)	ko00500	Metabolism	Carbohydrate metabolism
14	Ribosome biogenesis in eukaryotes	1362 (2.24%)	ko03008	Genetic Information Processing	Translation
15	RNA degradation	1357 (2.23%)	ko03018	Genetic Information Processing	Folding, sorting and degradation
16	Glycerophospholipid metabolism	1243 (2.04%)	ko00564	Metabolism	Lipid metabolism
17	Ubiquitin mediated proteolysis	1082 (1.78%)	ko04120	Genetic Information Processing	Folding, sorting and degradation
18	Phenylpropanoid biosynthesis	916 (1.5%)	ko00940	Metabolism	Biosynthesis of other secondary metabolites
19	Oxidative phosphorylation	904 (1.48%)	ko00190	Metabolism	Energy metabolism
20	Amino sugar and nucleotide sugar metabolism	871 (1.43%)	ko00520	Metabolism	Carbohydrate metabolism
21	Nucleotide excision repair	865 (1.42%)	ko03420	Genetic Information Processing	Replication and repair
22	Glycolysis / Gluconeogenesis	849 (1.39%)	ko00010	Metabolism	Carbohydrate metabolism
23	RNA polymerase	807 (1.32%)	ko03020	Genetic Information Processing	Transcription
24	Ether lipid metabolism	804 (1.32%)	ko00565	Metabolism	Lipid metabolism
25	Pyruvate metabolism	783 (1.29%)	ko00620	Metabolism	Carbohydrate metabolism
26	DNA replication	782 (1.28%)	ko03030	Genetic Information Processing	Replication and repair
27	ABC transporters	762 (1.25%)	ko02010	Environmental Information Processing	Membrane transport
28	Peroxisome	728 (1.2%)	ko04146	Cellular Processes	Transport and catabolism
29	Homologous recombination	723 (1.19%)	ko03440	Genetic Information Processing	Replication and repair
30	Pentose and glucuronate interconversions	684 (1.12%)	ko00040	Metabolism	Carbohydrate metabolism
31	Aminoacyl-tRNA biosynthesis	680 (1.12%)	ko00970	Genetic Information Processing	Translation
32	Arginine and proline metabolism	573 (0.94%)	ko00330	Metabolism	Amino acid metabolism
33	Phagosome	563 (0.92%)	ko04145	Cellular Processes	Transport and catabolism
34	Mismatch repair	548 (0.9%)	ko03430	Genetic Information Processing	Replication and repair
35	Cysteine and methionine metabolism	535 (0.88%)	ko00270	Metabolism	Amino acid metabolism
36	Flavonoid biosynthesis	511 (0.84%)	ko00941	Metabolism	Biosynthesis of other secondary metabolites
37	Basal transcription factors	502 (0.82%)	ko03022	Genetic Information Processing	Transcription
38	Stilbenoid, diarylheptanoid and gingerol biosynthesis	500 (0.82%)	ko00945	Metabolism	Biosynthesis of other secondary metabolites
39	Carbon fixation in photosynthetic organisms	500 (0.82%)	ko00710	Metabolism	Energy metabolism
40	Glycine, serine and threonine metabolism	495 (0.81%)	ko00260	Metabolism	Amino acid metabolism
41	Citrate cycle (TCA cycle)	483 (0.79%)	ko00020	Metabolism	Carbohydrate metabolism
42	Circadian rhythm - plant	480 (0.79%)	ko04712	Organismal Systems	Environmental adaptation
43	Fatty acid metabolism	473 (0.78%)	ko00071	Metabolism	Lipid metabolism
44	Fructose and mannose metabolism	470 (0.77%)	ko00051	Metabolism	Carbohydrate metabolism
45	Galactose metabolism	469 (0.77%)	ko00052	Metabolism	Carbohydrate metabolism
46	Phosphatidylinositol signaling system	466 (0.77%)	ko04070	Environmental Information Processing	Signal transduction
47	Base excision repair	438 (0.72%)	ko03410	Genetic Information Processing	Replication and repair
48	Alanine, aspartate and glutamate metabolism	436 (0.72%)	ko00250	Metabolism	Amino acid metabolism
49	Glutathione metabolism	434 (0.71%)	ko00480	Metabolism	Metabolism of other amino acids
50	Limonene and pinene degradation	416 (0.68%)	ko00903	Metabolism	Metabolism of terpenoids and polyketides
51	Cyanoamino acid metabolism	408 (0.67%)	ko00460	Metabolism	Metabolism of other amino acids
52	alpha-Linolenic acid metabolism	404 (0.66%)	ko00592	Metabolism	Lipid metabolism
53	Proteasome	403 (0.66%)	ko03050	Genetic Information Processing	Folding, sorting and degradation
54	Glyoxylate and dicarboxylate metabolism	389 (0.64%)	ko00630	Metabolism	Carbohydrate metabolism
55	Ascorbate and aldarate metabolism	387 (0.64%)	ko00053	Metabolism	Carbohydrate metabolism
56	Zeatin biosynthesis	380 (0.62%)	ko00908	Metabolism	Metabolism of terpenoids and polyketides
57	Phenylalanine metabolism	379 (0.62%)	ko00360	Metabolism	Amino acid metabolism
58	Terpenoid backbone biosynthesis	378 (0.62%)	ko00900	Metabolism	Metabolism of terpenoids and polyketides
59	Tyrosine metabolism	372 (0.61%)	ko00350	Metabolism	Amino acid metabolism
60	Valine, leucine and isoleucine degradation	368 (0.6%)	ko00280	Metabolism	Amino acid metabolism
61	Inositol phosphate metabolism	365 (0.6%)	ko00562	Metabolism	Carbohydrate metabolism
62	Carotenoid biosynthesis	338 (0.55%)	ko00906	Metabolism	Metabolism of terpenoids and polyketides
63	Phenylalanine, tyrosine and tryptophan biosynthesis	338 (0.55%)	ko00400	Metabolism	Amino acid metabolism
64	Propanoate metabolism	335 (0.55%)	ko00640	Metabolism	Carbohydrate metabolism
65	Glycerolipid metabolism	314 (0.52%)	ko00561	Metabolism	Lipid metabolism
66	Other glycan degradation	309 (0.51%)	ko00511	Metabolism	Glycan biosynthesis and metabolism
67	Regulation of autophagy	305 (0.5%)	ko04140	Cellular Processes	Transport and catabolism
68	Biosynthesis of unsaturated fatty acids	289 (0.47%)	ko01040	Metabolism	Lipid metabolism
69	Ubiquinone and other terpenoid-quinone biosynthesis	288 (0.47%)	ko00130	Metabolism	Metabolism of cofactors and vitamins
70	Pentose phosphate pathway	286 (0.47%)	ko00030	Metabolism	Carbohydrate metabolism
71	Fatty acid biosynthesis	281 (0.46%)	ko00061	Metabolism	Lipid metabolism
72	Glycosaminoglycan degradation	280 (0.46%)	ko00531	Metabolism	Glycan biosynthesis and metabolism
73	Flavone and flavonol biosynthesis	270 (0.44%)	ko00944	Metabolism	Biosynthesis of other secondary metabolites
74	Nitrogen metabolism	257 (0.42%)	ko00910	Metabolism	Energy metabolism
75	Steroid biosynthesis	254 (0.42%)	ko00100	Metabolism	Lipid metabolism
76	Sesquiterpenoid and triterpenoid biosynthesis	248 (0.41%)	ko00909	Metabolism	Metabolism of terpenoids and polyketides
77	beta-Alanine metabolism	248 (0.41%)	ko00410	Metabolism	Metabolism of other amino acids
78	Porphyrin and chlorophyll metabolism	239 (0.39%)	ko00860	Metabolism	Metabolism of cofactors and vitamins
79	Butanoate metabolism	239 (0.39%)	ko00650	Metabolism	Carbohydrate metabolism
80	Tryptophan metabolism	232 (0.38%)	ko00380	Metabolism	Amino acid metabolism
81	Protein export	226 (0.37%)	ko03060	Genetic Information Processing	Folding, sorting and degradation
82	Lysine degradation	216 (0.35%)	ko00310	Metabolism	Amino acid metabolism
83	Natural killer cell mediated cytotoxicity	207 (0.34%)	ko04650	Organismal Systems	Immune system
84	Photosynthesis	207 (0.34%)	ko00195	Metabolism	Energy metabolism
85	SNARE interactions in vesicular transport	204 (0.33%)	ko04130	Genetic Information Processing	Folding, sorting and degradation
86	Glycosylphosphatidylinositol(GPI)-anchor biosynthesis	196 (0.32%)	ko00563	Metabolism	Glycan biosynthesis and metabolism
87	N-Glycan biosynthesis	192 (0.32%)	ko00510	Metabolism	Glycan biosynthesis and metabolism
88	Valine, leucine and isoleucine biosynthesis	189 (0.31%)	ko00290	Metabolism	Amino acid metabolism
89	Circadian rhythm - mammal	184 (0.3%)	ko04710	Organismal Systems	Environmental adaptation
90	Sulfur metabolism	182 (0.3%)	ko00920	Metabolism	Energy metabolism
91	Cutin, suberine and wax biosynthesis	180 (0.3%)	ko00073	Metabolism	Lipid metabolism
92	Lysine biosynthesis	179 (0.29%)	ko00300	Metabolism	Amino acid metabolism
93	Diterpenoid biosynthesis	174 (0.29%)	ko00904	Metabolism	Metabolism of terpenoids and polyketides
94	Selenocompound metabolism	162 (0.27%)	ko00450	Metabolism	Metabolism of other amino acids
95	Isoquinoline alkaloid biosynthesis	161 (0.26%)	ko00950	Metabolism	Biosynthesis of other secondary metabolites
96	Sphingolipid metabolism	160 (0.26%)	ko00600	Metabolism	Lipid metabolism
97	Pantothenate and CoA biosynthesis	155 (0.25%)	ko00770	Metabolism	Metabolism of cofactors and vitamins
98	Tropane, piperidine and pyridine alkaloid biosynthesis	150 (0.25%)	ko00960	Metabolism	Biosynthesis of other secondary metabolites
99	Benzoxazinoid biosynthesis	139 (0.23%)	ko00402	Metabolism	Biosynthesis of other secondary metabolites
100	Isoflavonoid biosynthesis	130 (0.21%)	ko00943	Metabolism	Biosynthesis of other secondary metabolites
101	Monoterpenoid biosynthesis	119 (0.2%)	ko00902	Metabolism	Metabolism of terpenoids and polyketides
102	Fatty acid elongation	117 (0.19%)	ko00062	Metabolism	Lipid metabolism
103	Arachidonic acid metabolism	109 (0.18%)	ko00590	Metabolism	Lipid metabolism
104	One carbon pool by folate	106 (0.17%)	ko00670	Metabolism	Metabolism of cofactors and vitamins
105	Linoleic acid metabolism	105 (0.17%)	ko00591	Metabolism	Lipid metabolism
106	Histidine metabolism	101 (0.17%)	ko00340	Metabolism	Amino acid metabolism
107	Non-homologous end-joining	97 (0.16%)	ko03450	Genetic Information Processing	Replication and repair
108	Synthesis and degradation of ketone bodies	88 (0.14%)	ko00072	Metabolism	Lipid metabolism
109	Photosynthesis - antenna proteins	86 (0.14%)	ko00196	Metabolism	Energy metabolism
110	Brassinosteroid biosynthesis	85 (0.14%)	ko00905	Metabolism	Metabolism of terpenoids and polyketides
111	Glycosphingolipid biosynthesis - ganglio series	84 (0.14%)	ko00604	Metabolism	Glycan biosynthesis and metabolism
112	Nicotinate and nicotinamide metabolism	84 (0.14%)	ko00760	Metabolism	Metabolism of cofactors and vitamins
113	Vitamin B6 metabolism	79 (0.13%)	ko00750	Metabolism	Metabolism of cofactors and vitamins
114	Riboflavin metabolism	76 (0.12%)	ko00740	Metabolism	Metabolism of cofactors and vitamins
115	Folate biosynthesis	69 (0.11%)	ko00790	Metabolism	Metabolism of cofactors and vitamins
116	Glucosinolate biosynthesis	60 (0.1%)	ko00966	Metabolism	Biosynthesis of other secondary metabolites
117	Taurine and hypotaurine metabolism	51 (0.08%)	ko00430	Metabolism	Metabolism of other amino acids
118	Other types of O-glycan biosynthesis	51 (0.08%)	ko00514	Metabolism	Glycan biosynthesis and metabolism
119	Sulfur relay system	44 (0.07%)	ko04122	Genetic Information Processing	Folding, sorting and degradation
120	C5-Branched dibasic acid metabolism	37 (0.06%)	ko00660	Metabolism	Carbohydrate metabolism
121	Indole alkaloid biosynthesis	34 (0.06%)	ko00901	Metabolism	Biosynthesis of other secondary metabolites
122	Anthocyanin biosynthesis	33 (0.05%)	ko00942	Metabolism	Biosynthesis of other secondary metabolites
123	Thiamine metabolism	30 (0.05%)	ko00730	Metabolism	Metabolism of cofactors and vitamins
124	Glycosphingolipid biosynthesis - globo series	30 (0.05%)	ko00603	Metabolism	Glycan biosynthesis and metabolism
125	Lipoic acid metabolism	13 (0.02%)	ko00785	Metabolism	Metabolism of cofactors and vitamins
126	Caffeine metabolism	11 (0.02%)	ko00232	Metabolism	Biosynthesis of other secondary metabolites
127	Biotin metabolism	9 (0.01%)	ko00780	Metabolism	Metabolism of cofactors and vitamins
128	Betalain biosynthesis	2 (0%)	ko00965	Metabolism	Biosynthesis of other secondary metabolites
#	Pathway	Differentially expressed genes
1	Metabolic pathways (no map in kegg database)	CL10004.Contig2_All, CL10004.Contig3_All, CL10030.Contig6_All, CL10031.Contig1_All, CL10031.Contig2_All, CL10040.Contig1_All, CL10040.Contig2_All, CL10055.Contig1_All, CL10055.Contig2_All, CL10055.Contig3_All, CL1006.Contig2_All, CL10065.Contig2_All, CL10065.Contig3_All, CL10065.Contig4_All, CL10065.Contig5_All, CL10065.Contig7_All, CL10068.Contig1_All, CL10083.Contig2_All, CL10092.Contig1_All, C…
2	Biosynthesis of secondary metabolites (no map in kegg database)	CL1006.Contig2_All, CL10068.Contig1_All, CL10077.Contig1_All, CL10077.Contig2_All, CL10077.Contig3_All, CL10077.Contig4_All, CL10077.Contig5_All, CL10077.Contig6_All, CL10077.Contig7_All, CL10083.Contig2_All, CL10092.Contig1_All, CL10092.Contig2_All, CL10092.Contig3_All, CL101.Contig1_All, CL10130.Contig1_All, CL10130.Contig2_All, CL10141.Contig1_All, CL10153.Contig1_All, CL10153.Contig2_All, CL1…
3	Plant-pathogen interaction	CL1002.Contig1_All, CL10026.Contig1_All, CL10036.Contig1_All, CL10036.Contig2_All, CL10037.Contig1_All, CL10037.Contig2_All, CL10058.Contig2_All, CL10066.Contig2_All, CL10105.Contig1_All, CL10105.Contig2_All, CL10107.Contig1_All, CL10107.Contig2_All, CL10144.Contig1_All, CL10144.Contig2_All, CL10144.Contig3_All, CL10144.Contig5_All, CL10144.Contig6_All, CL10144.Contig7_All, CL10144.Contig8_All, C…
4	Plant hormone signal transduction	CL10008.Contig1_All, CL10008.Contig2_All, CL10008.Contig3_All, CL10008.Contig4_All, CL10008.Contig5_All, CL10008.Contig6_All, CL10013.Contig1_All, CL10013.Contig3_All, CL1002.Contig1_All, CL10026.Contig1_All, CL10062.Contig1_All, CL10062.Contig2_All, CL10062.Contig3_All, CL1008.Contig1_All, CL1008.Contig3_All, CL1008.Contig4_All, CL1022.Contig2_All, CL10234.Contig1_All, CL1026.Contig10_All, CL102…
5	Spliceosome	CL10011.Contig2_All, CL10049.Contig1_All, CL10049.Contig2_All, CL10226.Contig1_All, CL10226.Contig2_All, CL10236.Contig2_All, CL10319.Contig1_All, CL10319.Contig2_All, CL10319.Contig3_All, CL10319.Contig4_All, CL10368.Contig2_All, CL10368.Contig3_All, CL10377.Contig1_All, CL10377.Contig2_All, CL10377.Contig3_All, CL10471.Contig1_All, CL10471.Contig2_All, CL10493.Contig5_All, CL10493.Contig6_All, …
6	RNA transport	CL1004.Contig1_All, CL1004.Contig2_All, CL10042.Contig2_All, CL10049.Contig1_All, CL10049.Contig2_All, CL10110.Contig2_All, CL10110.Contig5_All, CL10139.Contig1_All, CL10139.Contig2_All, CL10139.Contig3_All, CL10183.Contig1_All, CL10183.Contig2_All, CL10183.Contig3_All, CL10206.Contig1_All, CL103.Contig31_All, CL10357.Contig1_All, CL10357.Contig2_All, CL1041.Contig1_All, CL10444.Contig1_All, CL10…
7	Ribosome	CL10018.Contig1_All, CL10018.Contig2_All, CL10019.Contig1_All, CL10019.Contig2_All, CL10019.Contig3_All, CL10030.Contig5_All, CL10044.Contig1_All, CL10044.Contig2_All, CL10090.Contig1_All, CL10090.Contig2_All, CL10090.Contig3_All, CL10090.Contig4_All, CL10163.Contig1_All, CL10163.Contig2_All, CL10163.Contig3_All, CL10184.Contig1_All, CL10184.Contig2_All, CL10184.Contig3_All, CL10187.Contig1_All, …
8	Protein processing in endoplasmic reticulum	CL10020.Contig2_All, CL10134.Contig2_All, CL10195.Contig15_All, CL10195.Contig16_All, CL10195.Contig17_All, CL10195.Contig18_All, CL10257.Contig1_All, CL10257.Contig2_All, CL10257.Contig3_All, CL10257.Contig4_All, CL10257.Contig5_All, CL10257.Contig6_All, CL10257.Contig7_All, CL10257.Contig8_All, CL10402.Contig2_All, CL10402.Contig3_All, CL10507.Contig1_All, CL10507.Contig2_All, CL10630.Contig2_A…
9	Endocytosis	CL10004.Contig2_All, CL10004.Contig3_All, CL10040.Contig1_All, CL10040.Contig2_All, CL10064.Contig1_All, CL10064.Contig2_All, CL10144.Contig4_All, CL1019.Contig9_All, CL10251.Contig1_All, CL10407.Contig2_All, CL10407.Contig3_All, CL10452.Contig1_All, CL10452.Contig2_All, CL10464.Contig1_All, CL10464.Contig2_All, CL10489.Contig1_All, CL10489.Contig2_All, CL10493.Contig1_All, CL10493.Contig2_All, C…
10	Purine metabolism	CL10097.Contig1_All, CL10097.Contig2_All, CL10145.Contig1_All, CL10145.Contig5_All, CL10145.Contig6_All, CL1037.Contig1_All, CL1037.Contig2_All, CL10408.Contig1_All, CL10408.Contig2_All, CL10408.Contig3_All, CL10456.Contig1_All, CL10456.Contig2_All, CL10492.Contig1_All, CL10492.Contig2_All, CL10492.Contig3_All, CL10492.Contig4_All, CL10492.Contig5_All, CL10573.Contig1_All, CL10573.Contig2_All, CL…
11	Pyrimidine metabolism	CL10145.Contig1_All, CL10145.Contig5_All, CL10145.Contig6_All, CL10243.Contig1_All, CL10243.Contig6_All, CL10408.Contig1_All, CL10408.Contig2_All, CL10408.Contig3_All, CL10456.Contig1_All, CL10456.Contig2_All, CL10492.Contig1_All, CL10492.Contig2_All, CL10492.Contig3_All, CL10492.Contig4_All, CL10492.Contig5_All, CL10552.Contig2_All, CL10573.Contig1_All, CL10573.Contig2_All, CL10619.Contig1_All, …
12	mRNA surveillance pathway	CL10067.Contig1_All, CL10067.Contig2_All, CL10067.Contig3_All, CL103.Contig31_All, CL1041.Contig1_All, CL10444.Contig1_All, CL10444.Contig2_All, CL10444.Contig3_All, CL10444.Contig4_All, CL10493.Contig5_All, CL10493.Contig6_All, CL10532.Contig1_All, CL10904.Contig1_All, CL10904.Contig2_All, CL10927.Contig1_All, CL10927.Contig2_All, CL1099.Contig10_All, CL1099.Contig11_All, CL1099.Contig12_All, CL…
13	Starch and sucrose metabolism	CL1011.Contig1_All, CL1011.Contig2_All, CL10130.Contig2_All, CL10249.Contig10_All, CL10249.Contig11_All, CL10249.Contig1_All, CL10249.Contig2_All, CL10249.Contig3_All, CL10249.Contig4_All, CL10249.Contig5_All, CL10249.Contig6_All, CL10249.Contig7_All, CL10249.Contig8_All, CL10249.Contig9_All, CL10372.Contig1_All, CL10407.Contig2_All, CL10407.Contig3_All, CL1065.Contig1_All, CL1065.Contig2_All, CL…
14	Ribosome biogenesis in eukaryotes	CL10004.Contig2_All, CL10004.Contig3_All, CL10042.Contig2_All, CL10049.Contig1_All, CL10049.Contig2_All, CL10209.Contig2_All, CL10209.Contig4_All, CL10236.Contig1_All, CL10236.Contig2_All, CL10376.Contig1_All, CL10376.Contig2_All, CL10661.Contig1_All, CL10661.Contig2_All, CL10661.Contig3_All, CL10760.Contig1_All, CL10760.Contig2_All, CL10821.Contig1_All, CL10821.Contig2_All, CL10827.Contig2_All, …
15	RNA degradation	CL1006.Contig5_All, CL10127.Contig3_All, CL1013.Contig2_All, CL10209.Contig10_All, CL10209.Contig11_All, CL10209.Contig5_All, CL10209.Contig6_All, CL10209.Contig7_All, CL10209.Contig8_All, CL10209.Contig9_All, CL10290.Contig1_All, CL10290.Contig2_All, CL10290.Contig3_All, CL10290.Contig4_All, CL10380.Contig1_All, CL10380.Contig2_All, CL10380.Contig3_All, CL10380.Contig4_All, CL10380.Contig5_All, …
16	Glycerophospholipid metabolism	CL10040.Contig1_All, CL10040.Contig2_All, CL1019.Contig9_All, CL10217.Contig1_All, CL10217.Contig2_All, CL10217.Contig3_All, CL10217.Contig4_All, CL10217.Contig5_All, CL10284.Contig1_All, CL10284.Contig2_All, CL10407.Contig2_All, CL10407.Contig3_All, CL10464.Contig1_All, CL10464.Contig2_All, CL10489.Contig1_All, CL10489.Contig2_All, CL10493.Contig1_All, CL10493.Contig2_All, CL10493.Contig3_All, C…
17	Ubiquitin mediated proteolysis	CL10008.Contig1_All, CL10008.Contig2_All, CL10008.Contig4_All, CL10008.Contig5_All, CL10008.Contig6_All, CL10104.Contig2_All, CL10104.Contig3_All, CL10104.Contig4_All, CL10104.Contig5_All, CL10104.Contig6_All, CL10104.Contig7_All, CL10134.Contig2_All, CL10195.Contig10_All, CL10195.Contig15_All, CL10195.Contig16_All, CL10195.Contig17_All, CL10195.Contig18_All, CL10195.Contig2_All, CL10195.Contig3_…
18	Phenylpropanoid biosynthesis	CL10264.Contig3_All, CL1027.Contig3_All, CL10569.Contig1_All, CL10569.Contig2_All, CL1066.Contig10_All, CL1066.Contig11_All, CL1066.Contig12_All, CL1066.Contig13_All, CL1066.Contig15_All, CL1066.Contig16_All, CL1066.Contig17_All, CL1066.Contig1_All, CL1066.Contig2_All, CL1066.Contig3_All, CL1066.Contig4_All, CL1066.Contig5_All, CL1066.Contig6_All, CL1066.Contig7_All, CL1066.Contig8_All, CL1066.Co…
19	Oxidative phosphorylation	CL10065.Contig2_All, CL10065.Contig3_All, CL10065.Contig4_All, CL10065.Contig5_All, CL10065.Contig7_All, CL1016.Contig1_All, CL1016.Contig2_All, CL102.Contig12_All, CL102.Contig63_All, CL102.Contig64_All, CL102.Contig73_All, CL102.Contig81_All, CL102.Contig85_All, CL102.Contig86_All, CL10272.Contig1_All, CL10272.Contig2_All, CL10522.Contig1_All, CL10522.Contig2_All, CL10522.Contig3_All, CL10543.C…
20	Amino sugar and nucleotide sugar metabolism	CL1006.Contig2_All, CL10130.Contig1_All, CL10130.Contig2_All, CL10249.Contig10_All, CL10249.Contig11_All, CL10249.Contig1_All, CL10249.Contig2_All, CL10249.Contig3_All, CL10249.Contig4_All, CL10249.Contig5_All, CL10249.Contig6_All, CL10249.Contig7_All, CL10249.Contig8_All, CL10249.Contig9_All, CL1065.Contig1_All, CL1065.Contig2_All, CL10738.Contig2_All, CL10778.Contig1_All, CL10778.Contig2_All, C…
21	Nucleotide excision repair	CL10020.Contig2_All, CL1006.Contig3_All, CL10150.Contig1_All, CL10150.Contig2_All, CL10150.Contig3_All, CL10492.Contig1_All, CL10492.Contig2_All, CL10492.Contig3_All, CL10492.Contig4_All, CL10492.Contig5_All, CL10516.Contig1_All, CL10516.Contig2_All, CL10729.Contig1_All, CL10729.Contig3_All, CL10897.Contig1_All, CL10897.Contig2_All, CL10897.Contig3_All, CL10904.Contig1_All, CL10904.Contig2_All, C…
22	Glycolysis / Gluconeogenesis	CL10083.Contig2_All, CL10191.Contig1_All, CL10191.Contig2_All, CL10191.Contig3_All, CL10213.Contig1_All, CL10213.Contig2_All, CL10228.Contig1_All, CL10228.Contig2_All, CL10228.Contig3_All, CL10339.Contig1_All, CL10339.Contig2_All, CL10339.Contig3_All, CL10339.Contig4_All, CL10358.Contig1_All, CL10358.Contig2_All, CL10368.Contig3_All, CL10390.Contig2_All, CL1065.Contig1_All, CL1065.Contig2_All, CL…
23	RNA polymerase	CL10408.Contig1_All, CL10408.Contig2_All, CL10408.Contig3_All, CL10492.Contig1_All, CL10492.Contig2_All, CL10492.Contig3_All, CL10492.Contig4_All, CL10492.Contig5_All, CL10869.Contig1_All, CL10869.Contig2_All, CL11012.Contig1_All, CL11012.Contig2_All, CL11024.Contig2_All, CL11029.Contig1_All, CL11029.Contig2_All, CL11029.Contig3_All, CL11159.Contig1_All, CL11159.Contig2_All, CL11159.Contig3_All, …
24	Ether lipid metabolism	CL10040.Contig1_All, CL10040.Contig2_All, CL1019.Contig9_All, CL10407.Contig2_All, CL10407.Contig3_All, CL10464.Contig1_All, CL10464.Contig2_All, CL10489.Contig1_All, CL10489.Contig2_All, CL10493.Contig1_All, CL10493.Contig2_All, CL10493.Contig3_All, CL10493.Contig4_All, CL10493.Contig7_All, CL10543.Contig1_All, CL10543.Contig2_All, CL10736.Contig1_All, CL10975.Contig3_All, CL11059.Contig1_All, C…
25	Pyruvate metabolism	CL10083.Contig2_All, CL10213.Contig1_All, CL10213.Contig2_All, CL10228.Contig1_All, CL10228.Contig2_All, CL10228.Contig3_All, CL10358.Contig1_All, CL10358.Contig2_All, CL10699.Contig23_All, CL10699.Contig24_All, CL10699.Contig25_All, CL10699.Contig26_All, CL10699.Contig27_All, CL10699.Contig28_All, CL10699.Contig29_All, CL10699.Contig30_All, CL10699.Contig31_All, CL10699.Contig60_All, CL10793.Con…
26	DNA replication	CL1006.Contig3_All, CL10145.Contig1_All, CL10145.Contig5_All, CL10145.Contig6_All, CL10492.Contig1_All, CL10492.Contig2_All, CL10492.Contig3_All, CL10492.Contig4_All, CL10492.Contig5_All, CL10516.Contig1_All, CL10516.Contig2_All, CL10729.Contig1_All, CL10729.Contig3_All, CL10897.Contig1_All, CL10897.Contig2_All, CL10897.Contig3_All, CL10904.Contig1_All, CL10904.Contig2_All, CL10928.Contig1_All, C…
27	ABC transporters	CL10306.Contig1_All, CL10306.Contig2_All, CL10446.Contig1_All, CL10446.Contig2_All, CL10598.Contig2_All, CL1067.Contig1_All, CL10717.Contig1_All, CL11138.Contig3_All, CL11140.Contig1_All, CL11140.Contig2_All, CL11140.Contig3_All, CL11471.Contig2_All, CL11699.Contig2_All, CL11699.Contig3_All, CL11699.Contig4_All, CL11699.Contig5_All, CL11699.Contig6_All, CL12007.Contig1_All, CL121.Contig11_All, CL…
28	Peroxisome	CL10179.Contig1_All, CL10179.Contig2_All, CL10179.Contig3_All, CL10519.Contig1_All, CL10519.Contig2_All, CL10864.Contig1_All, CL10864.Contig2_All, CL10864.Contig3_All, CL10989.Contig1_All, CL11013.Contig1_All, CL11013.Contig2_All, CL11013.Contig3_All, CL11080.Contig1_All, CL11207.Contig1_All, CL11207.Contig2_All, CL11392.Contig3_All, CL11737.Contig2_All, CL12357.Contig1_All, CL12357.Contig2_All, …
29	Homologous recombination	CL1006.Contig3_All, CL10422.Contig1_All, CL10516.Contig1_All, CL10516.Contig2_All, CL10528.Contig1_All, CL10528.Contig2_All, CL10529.Contig1_All, CL10535.Contig1_All, CL10729.Contig1_All, CL10729.Contig3_All, CL1080.Contig10_All, CL1080.Contig11_All, CL1080.Contig12_All, CL1080.Contig13_All, CL1080.Contig14_All, CL1080.Contig15_All, CL1080.Contig16_All, CL1080.Contig17_All, CL1080.Contig18_All, C…
30	Pentose and glucuronate interconversions	CL10083.Contig2_All, CL10249.Contig10_All, CL10249.Contig11_All, CL10249.Contig1_All, CL10249.Contig2_All, CL10249.Contig3_All, CL10249.Contig4_All, CL10249.Contig5_All, CL10249.Contig6_All, CL10249.Contig7_All, CL10249.Contig8_All, CL10249.Contig9_All, CL10372.Contig1_All, CL10407.Contig2_All, CL10407.Contig3_All, CL10738.Contig2_All, CL11058.Contig5_All, CL11058.Contig6_All, CL11058.Contig7_All…
31	Aminoacyl-tRNA biosynthesis	CL108.Contig1_All, CL108.Contig2_All, CL11088.Contig2_All, CL11382.Contig1_All, CL11382.Contig2_All, CL11955.Contig2_All, CL12018.Contig1_All, CL12018.Contig2_All, CL12018.Contig3_All, CL12305.Contig1_All, CL12305.Contig2_All, CL12305.Contig3_All, CL12305.Contig4_All, CL1248.Contig10_All, CL1248.Contig11_All, CL1248.Contig12_All, CL1248.Contig13_All, CL1248.Contig14_All, CL1248.Contig15_All, CL12…
32	Arginine and proline metabolism	CL10496.Contig1_All, CL10496.Contig2_All, CL10558.Contig1_All, CL10558.Contig2_All, CL10912.Contig1_All, CL10912.Contig2_All, CL11094.Contig1_All, CL11094.Contig2_All, CL11094.Contig3_All, CL11209.Contig1_All, CL11209.Contig2_All, CL11247.Contig1_All, CL11247.Contig2_All, CL11372.Contig1_All, CL11372.Contig2_All, CL11372.Contig3_All, CL11540.Contig1_All, CL11540.Contig2_All, CL11747.Contig1_All, …
33	Phagosome	CL1003.Contig1_All, CL10065.Contig2_All, CL10065.Contig3_All, CL10065.Contig4_All, CL10065.Contig5_All, CL10065.Contig7_All, CL1071.Contig8_All, CL10808.Contig2_All, CL112.Contig1_All, CL112.Contig2_All, CL112.Contig3_All, CL112.Contig4_All, CL11315.Contig1_All, CL11315.Contig2_All, CL11315.Contig3_All, CL11334.Contig1_All, CL11334.Contig3_All, CL11334.Contig4_All, CL1145.Contig1_All, CL1145.Cont…
34	Mismatch repair	CL1006.Contig3_All, CL103.Contig10_All, CL103.Contig11_All, CL103.Contig12_All, CL103.Contig14_All, CL103.Contig15_All, CL103.Contig16_All, CL103.Contig17_All, CL103.Contig18_All, CL103.Contig19_All, CL103.Contig1_All, CL103.Contig20_All, CL103.Contig21_All, CL103.Contig22_All, CL103.Contig23_All, CL103.Contig24_All, CL103.Contig25_All, CL103.Contig26_All, CL103.Contig27_All, CL103.Contig28_All, …
35	Cysteine and methionine metabolism	CL10031.Contig1_All, CL10031.Contig2_All, CL10179.Contig1_All, CL10179.Contig2_All, CL10179.Contig3_All, CL10296.Contig1_All, CL10296.Contig2_All, CL10296.Contig3_All, CL10296.Contig4_All, CL10296.Contig5_All, CL10344.Contig1_All, CL10344.Contig2_All, CL1050.Contig10_All, CL1050.Contig1_All, CL1050.Contig2_All, CL1050.Contig3_All, CL1050.Contig4_All, CL1050.Contig5_All, CL1050.Contig6_All, CL1050…
36	Flavonoid biosynthesis	CL10083.Contig2_All, CL10462.Contig2_All, CL10569.Contig1_All, CL10569.Contig2_All, CL11247.Contig1_All, CL11247.Contig2_All, CL11267.Contig1_All, CL11267.Contig2_All, CL11353.Contig1_All, CL11353.Contig2_All, CL11353.Contig3_All, CL11556.Contig1_All, CL11556.Contig2_All, CL1161.Contig1_All, CL1161.Contig2_All, CL1161.Contig3_All, CL1161.Contig4_All, CL1161.Contig5_All, CL1161.Contig6_All, CL1161…
37	Basal transcription factors	CL10150.Contig1_All, CL10150.Contig2_All, CL10150.Contig3_All, CL10297.Contig1_All, CL10297.Contig2_All, CL10297.Contig3_All, CL10640.Contig6_All, CL10692.Contig1_All, CL10692.Contig2_All, CL10970.Contig1_All, CL10970.Contig2_All, CL11024.Contig4_All, CL11155.Contig1_All, CL11155.Contig2_All, CL1133.Contig1_All, CL1133.Contig2_All, CL1133.Contig3_All, CL1133.Contig4_All, CL1133.Contig5_All, CL117…
38	Stilbenoid, diarylheptanoid and gingerol biosynthesis	CL10501.Contig1_All, CL10501.Contig2_All, CL10569.Contig1_All, CL10569.Contig2_All, CL10972.Contig1_All, CL10972.Contig2_All, CL10972.Contig3_All, CL10972.Contig4_All, CL10972.Contig5_All, CL11247.Contig1_All, CL11247.Contig2_All, CL11267.Contig1_All, CL11267.Contig2_All, CL11293.Contig1_All, CL11293.Contig2_All, CL11353.Contig1_All, CL11353.Contig2_All, CL11353.Contig3_All, CL11570.Contig1_All, …
39	Carbon fixation in photosynthetic organisms	CL10165.Contig3_All, CL10165.Contig4_All, CL10213.Contig1_All, CL10213.Contig2_All, CL10339.Contig1_All, CL10339.Contig2_All, CL10339.Contig3_All, CL10339.Contig4_All, CL10739.Contig2_All, CL11372.Contig1_All, CL11372.Contig2_All, CL11372.Contig3_All, CL11690.Contig1_All, CL11690.Contig4_All, CL11928.Contig1_All, CL11928.Contig2_All, CL11928.Contig3_All, CL11928.Contig4_All, CL11928.Contig5_All, …
40	Glycine, serine and threonine metabolism	CL10179.Contig1_All, CL10179.Contig2_All, CL10179.Contig3_All, CL11171.Contig1_All, CL114.Contig17_All, CL114.Contig21_All, CL114.Contig22_All, CL114.Contig31_All, CL114.Contig34_All, CL114.Contig37_All, CL114.Contig42_All, CL114.Contig59_All, CL114.Contig63_All, CL114.Contig67_All, CL114.Contig6_All, CL114.Contig73_All, CL11721.Contig2_All, CL11906.Contig3_All, CL12121.Contig1_All, CL12121.Conti…
41	Citrate cycle (TCA cycle)	CL10213.Contig1_All, CL10213.Contig2_All, CL10228.Contig1_All, CL10228.Contig2_All, CL10228.Contig3_All, CL10358.Contig1_All, CL10358.Contig2_All, CL10699.Contig23_All, CL10699.Contig24_All, CL10699.Contig25_All, CL10699.Contig26_All, CL10699.Contig27_All, CL10699.Contig28_All, CL10699.Contig29_All, CL10699.Contig30_All, CL10699.Contig31_All, CL10699.Contig60_All, CL11149.Contig1_All, CL11496.Con…
42	Circadian rhythm - plant	CL10004.Contig2_All, CL10004.Contig3_All, CL1039.Contig2_All, CL10585.Contig1_All, CL10600.Contig2_All, CL10661.Contig1_All, CL10661.Contig2_All, CL10661.Contig3_All, CL10724.Contig1_All, CL10724.Contig2_All, CL10724.Contig3_All, CL10934.Contig1_All, CL10934.Contig3_All, CL10934.Contig4_All, CL10934.Contig5_All, CL11011.Contig1_All, CL11011.Contig2_All, CL11306.Contig1_All, CL11306.Contig2_All, C…
43	Fatty acid metabolism	CL10191.Contig1_All, CL10191.Contig2_All, CL10191.Contig3_All, CL10368.Contig3_All, CL10390.Contig2_All, CL11013.Contig1_All, CL11013.Contig2_All, CL11013.Contig3_All, CL11080.Contig1_All, CL12322.Contig1_All, CL12322.Contig3_All, CL12322.Contig5_All, CL12353.Contig1_All, CL12353.Contig2_All, CL12353.Contig3_All, CL126.Contig10_All, CL126.Contig11_All, CL126.Contig1_All, CL126.Contig2_All, CL126.…
44	Fructose and mannose metabolism	CL10083.Contig2_All, CL10339.Contig1_All, CL10339.Contig2_All, CL10339.Contig3_All, CL10339.Contig4_All, CL1065.Contig1_All, CL1065.Contig2_All, CL10739.Contig2_All, CL11217.Contig1_All, CL11310.Contig1_All, CL114.Contig43_All, CL114.Contig4_All, CL11411.Contig1_All, CL11411.Contig2_All, CL11411.Contig3_All, CL11411.Contig4_All, CL1175.Contig1_All, CL11908.Contig4_All, CL11928.Contig1_All, CL1192…
45	Galactose metabolism	CL1006.Contig2_All, CL10083.Contig2_All, CL10130.Contig2_All, CL1065.Contig1_All, CL1065.Contig2_All, CL10738.Contig2_All, CL11385.Contig1_All, CL11385.Contig2_All, CL11385.Contig3_All, CL11385.Contig4_All, CL114.Contig43_All, CL114.Contig4_All, CL11527.Contig1_All, CL11527.Contig2_All, CL11577.Contig2_All, CL11724.Contig1_All, CL11724.Contig2_All, CL11908.Contig4_All, CL12036.Contig1_All, CL1203…
46	Phosphatidylinositol signaling system	CL10004.Contig2_All, CL10004.Contig3_All, CL10055.Contig1_All, CL10055.Contig2_All, CL10055.Contig3_All, CL10194.Contig1_All, CL10194.Contig2_All, CL10194.Contig3_All, CL10194.Contig4_All, CL10427.Contig1_All, CL10613.Contig1_All, CL1071.Contig8_All, CL11451.Contig1_All, CL11451.Contig2_All, CL11451.Contig3_All, CL11451.Contig4_All, CL11451.Contig5_All, CL11683.Contig1_All, CL11722.Contig2_All, C…
47	Base excision repair	CL10243.Contig10_All, CL10243.Contig1_All, CL10243.Contig2_All, CL10243.Contig3_All, CL10243.Contig4_All, CL10243.Contig5_All, CL10243.Contig6_All, CL10243.Contig7_All, CL10243.Contig8_All, CL10243.Contig9_All, CL10492.Contig1_All, CL10492.Contig2_All, CL10492.Contig3_All, CL10492.Contig4_All, CL10492.Contig5_All, CL10897.Contig1_All, CL10897.Contig2_All, CL10897.Contig3_All, CL11112.Contig1_All,…
48	Alanine, aspartate and glutamate metabolism	CL10602.Contig1_All, CL10602.Contig2_All, CL10884.Contig1_All, CL10884.Contig2_All, CL11372.Contig1_All, CL11372.Contig2_All, CL11372.Contig3_All, CL1143.Contig10_All, CL1143.Contig11_All, CL1143.Contig12_All, CL1143.Contig1_All, CL1143.Contig2_All, CL1143.Contig3_All, CL1143.Contig4_All, CL1143.Contig5_All, CL1143.Contig6_All, CL1143.Contig7_All, CL1143.Contig8_All, CL1143.Contig9_All, CL12012.C…
49	Glutathione metabolism	CL101.Contig1_All, CL10235.Contig1_All, CL10235.Contig2_All, CL1098.Contig1_All, CL1098.Contig2_All, CL1098.Contig3_All, CL1098.Contig4_All, CL11551.Contig1_All, CL11551.Contig2_All, CL11551.Contig3_All, CL1168.Contig1_All, CL1168.Contig2_All, CL1168.Contig3_All, CL1168.Contig4_All, CL1168.Contig5_All, CL1168.Contig6_All, CL1168.Contig7_All, CL1168.Contig8_All, CL1168.Contig9_All, CL12224.Contig1…
50	Limonene and pinene degradation	CL10501.Contig1_All, CL10501.Contig2_All, CL10972.Contig1_All, CL10972.Contig2_All, CL10972.Contig3_All, CL10972.Contig4_All, CL10972.Contig5_All, CL11293.Contig1_All, CL11293.Contig2_All, CL11570.Contig1_All, CL11570.Contig2_All, CL11570.Contig3_All, CL11570.Contig4_All, CL11665.Contig1_All, CL11665.Contig2_All, CL11665.Contig3_All, CL11665.Contig4_All, CL1223.Contig1_All, CL1223.Contig2_All, CL…
51	Cyanoamino acid metabolism	CL10794.Contig1_All, CL10794.Contig2_All, CL10893.Contig1_All, CL10893.Contig2_All, CL10972.Contig3_All, CL12348.Contig1_All, CL1254.Contig1_All, CL13153.Contig1_All, CL13153.Contig2_All, CL1348.Contig10_All, CL1348.Contig11_All, CL1348.Contig1_All, CL1348.Contig2_All, CL1348.Contig3_All, CL1348.Contig6_All, CL1348.Contig7_All, CL1348.Contig9_All, CL1370.Contig10_All, CL1370.Contig11_All, CL1370.…
52	alpha-Linolenic acid metabolism	CL10161.Contig1_All, CL10161.Contig2_All, CL10161.Contig3_All, CL10161.Contig4_All, CL10161.Contig5_All, CL10161.Contig6_All, CL1027.Contig3_All, CL10425.Contig1_All, CL10425.Contig2_All, CL10539.Contig1_All, CL10539.Contig2_All, CL10539.Contig3_All, CL10539.Contig4_All, CL10541.Contig1_All, CL10541.Contig2_All, CL10541.Contig3_All, CL11080.Contig1_All, CL11486.Contig1_All, CL11486.Contig2_All, C…
53	Proteasome	CL10144.Contig4_All, CL10315.Contig1_All, CL10315.Contig2_All, CL10355.Contig1_All, CL10355.Contig2_All, CL10360.Contig1_All, CL10360.Contig2_All, CL10360.Contig3_All, CL10758.Contig1_All, CL10758.Contig2_All, CL10761.Contig1_All, CL10761.Contig4_All, CL10772.Contig1_All, CL10772.Contig2_All, CL10772.Contig3_All, CL11510.Contig2_All, CL11510.Contig3_All, CL1165.Contig1_All, CL1165.Contig2_All, CL…
54	Glyoxylate and dicarboxylate metabolism	CL10472.Contig1_All, CL11690.Contig1_All, CL11690.Contig4_All, CL11737.Contig2_All, CL11814.Contig1_All, CL12012.Contig1_All, CL12012.Contig2_All, CL12012.Contig3_All, CL12256.Contig1_All, CL12256.Contig2_All, CL12365.Contig1_All, CL12417.Contig1_All, CL12465.Contig19_All, CL12465.Contig51_All, CL126.Contig10_All, CL126.Contig11_All, CL126.Contig1_All, CL126.Contig2_All, CL126.Contig3_All, CL126.…
55	Ascorbate and aldarate metabolism	CL10235.Contig1_All, CL10235.Contig2_All, CL10249.Contig10_All, CL10249.Contig11_All, CL10249.Contig1_All, CL10249.Contig2_All, CL10249.Contig3_All, CL10249.Contig4_All, CL10249.Contig5_All, CL10249.Contig6_All, CL10249.Contig7_All, CL10249.Contig8_All, CL10249.Contig9_All, CL10727.Contig1_All, CL10727.Contig2_All, CL10727.Contig3_All, CL10727.Contig4_All, CL11210.Contig1_All, CL11210.Contig2_All…
56	Zeatin biosynthesis	CL10264.Contig1_All, CL10264.Contig2_All, CL10774.Contig2_All, CL10793.Contig1_All, CL10793.Contig2_All, CL11086.Contig1_All, CL1123.Contig1_All, CL1123.Contig2_All, CL11260.Contig2_All, CL1251.Contig1_All, CL1251.Contig2_All, CL1251.Contig3_All, CL1251.Contig4_All, CL1251.Contig5_All, CL12718.Contig1_All, CL12718.Contig2_All, CL12778.Contig1_All, CL12778.Contig2_All, CL12964.Contig1_All, CL12964…
57	Phenylalanine metabolism	CL1027.Contig3_All, CL10806.Contig3_All, CL1127.Contig1_All, CL1127.Contig2_All, CL11353.Contig1_All, CL11353.Contig2_All, CL11353.Contig3_All, CL11372.Contig1_All, CL11372.Contig2_All, CL11372.Contig3_All, CL118.Contig22_All, CL11828.Contig1_All, CL12344.Contig1_All, CL12344.Contig2_All, CL12585.Contig1_All, CL12585.Contig2_All, CL12635.Contig2_All, CL12635.Contig3_All, CL12635.Contig4_All, CL12…
58	Terpenoid backbone biosynthesis	CL10068.Contig1_All, CL10200.Contig1_All, CL10200.Contig2_All, CL10683.Contig1_All, CL10774.Contig2_All, CL10792.Contig1_All, CL10792.Contig2_All, CL10792.Contig3_All, CL10883.Contig1_All, CL10883.Contig2_All, CL10895.Contig1_All, CL11053.Contig1_All, CL11114.Contig1_All, CL11114.Contig2_All, CL11269.Contig1_All, CL11294.Contig1_All, CL11294.Contig2_All, CL11596.Contig2_All, CL11596.Contig3_All, …
59	Tyrosine metabolism	CL10191.Contig1_All, CL10191.Contig2_All, CL10191.Contig3_All, CL10368.Contig3_All, CL10390.Contig2_All, CL10586.Contig1_All, CL10586.Contig2_All, CL11372.Contig1_All, CL11372.Contig2_All, CL11372.Contig3_All, CL1143.Contig10_All, CL1143.Contig11_All, CL1143.Contig12_All, CL1143.Contig1_All, CL1143.Contig2_All, CL1143.Contig3_All, CL1143.Contig4_All, CL1143.Contig5_All, CL1143.Contig6_All, CL1143…
60	Valine, leucine and isoleucine degradation	CL10683.Contig1_All, CL11080.Contig1_All, CL1157.Contig1_All, CL1157.Contig2_All, CL12121.Contig1_All, CL12121.Contig2_All, CL12121.Contig3_All, CL12121.Contig4_All, CL12121.Contig5_All, CL12322.Contig1_All, CL12322.Contig3_All, CL12322.Contig5_All, CL12423.Contig1_All, CL12423.Contig2_All, CL12423.Contig3_All, CL12423.Contig4_All, CL126.Contig10_All, CL126.Contig11_All, CL126.Contig1_All, CL126.…
61	Inositol phosphate metabolism	CL10004.Contig2_All, CL10004.Contig3_All, CL10055.Contig1_All, CL10055.Contig2_All, CL10055.Contig3_All, CL10427.Contig1_All, CL1071.Contig8_All, CL12236.Contig1_All, CL12236.Contig2_All, CL12423.Contig1_All, CL12423.Contig2_All, CL12423.Contig3_All, CL12423.Contig4_All, CL12451.Contig1_All, CL12451.Contig2_All, CL1330.Contig1_All, CL1330.Contig2_All, CL13357.Contig1_All, CL13357.Contig2_All, CL1…
62	Carotenoid biosynthesis	CL10245.Contig1_All, CL10544.Contig1_All, CL10681.Contig1_All, CL10681.Contig2_All, CL10681.Contig3_All, CL10681.Contig4_All, CL10681.Contig5_All, CL10681.Contig6_All, CL10833.Contig3_All, CL10856.Contig1_All, CL11271.Contig1_All, CL11271.Contig2_All, CL11271.Contig3_All, CL11271.Contig4_All, CL11271.Contig5_All, CL11305.Contig2_All, CL11673.Contig1_All, CL14432.Contig3_All, CL1528.Contig20_All, …
63	Phenylalanine, tyrosine and tryptophan biosynthesis	CL10092.Contig1_All, CL10092.Contig2_All, CL10092.Contig3_All, CL11372.Contig1_All, CL11372.Contig2_All, CL11372.Contig3_All, CL11746.Contig2_All, CL11746.Contig3_All, CL118.Contig22_All, CL12885.Contig1_All, CL12885.Contig2_All, CL13736.Contig1_All, CL140.Contig1_All, CL140.Contig2_All, CL140.Contig3_All, CL140.Contig4_All, CL140.Contig5_All, CL140.Contig6_All, CL140.Contig7_All, CL14338.Contig2…
64	Propanoate metabolism	CL11149.Contig1_All, CL11556.Contig1_All, CL11556.Contig2_All, CL1157.Contig1_All, CL1157.Contig2_All, CL11571.Contig10_All, CL11571.Contig11_All, CL11571.Contig12_All, CL11571.Contig14_All, CL11571.Contig15_All, CL11571.Contig16_All, CL11571.Contig17_All, CL11571.Contig18_All, CL11571.Contig19_All, CL11571.Contig1_All, CL11571.Contig20_All, CL11571.Contig21_All, CL11571.Contig22_All, CL11571.Con…
65	Glycerolipid metabolism	CL10083.Contig2_All, CL10284.Contig1_All, CL10284.Contig2_All, CL11451.Contig1_All, CL11451.Contig2_All, CL11451.Contig3_All, CL11451.Contig4_All, CL11451.Contig5_All, CL11722.Contig2_All, CL11724.Contig1_All, CL11724.Contig2_All, CL11908.Contig1_All, CL11908.Contig4_All, CL12223.Contig1_All, CL12223.Contig2_All, CL12223.Contig3_All, CL12223.Contig4_All, CL12322.Contig1_All, CL12322.Contig3_All, …
66	Other glycan degradation	CL10544.Contig1_All, CL10833.Contig2_All, CL10833.Contig3_All, CL10856.Contig1_All, CL11673.Contig1_All, CL12732.Contig1_All, CL12732.Contig3_All, CL12732.Contig4_All, CL12732.Contig5_All, CL13463.Contig1_All, CL13463.Contig2_All, CL14432.Contig2_All, CL14432.Contig3_All, CL14853.Contig1_All, CL14853.Contig2_All, CL15309.Contig1_All, CL15309.Contig2_All, CL15309.Contig3_All, CL15309.Contig4_All, …
67	Regulation of autophagy	CL10371.Contig1_All, CL10371.Contig2_All, CL10371.Contig3_All, CL10508.Contig1_All, CL10508.Contig2_All, CL10508.Contig3_All, CL10508.Contig4_All, CL10508.Contig5_All, CL10508.Contig6_All, CL10924.Contig1_All, CL10924.Contig2_All, CL10924.Contig3_All, CL11087.Contig1_All, CL11087.Contig2_All, CL11865.Contig1_All, CL11865.Contig2_All, CL11909.Contig1_All, CL11909.Contig2_All, CL12083.Contig1_All, …
68	Biosynthesis of unsaturated fatty acids	CL10287.Contig1_All, CL11080.Contig1_All, CL11597.Contig1_All, CL11597.Contig2_All, CL12454.Contig13_All, CL12522.Contig2_All, CL13782.Contig1_All, CL13782.Contig2_All, CL13993.Contig1_All, CL13993.Contig2_All, CL13993.Contig3_All, CL15033.Contig12_All, CL15033.Contig17_All, CL15033.Contig23_All, CL15033.Contig3_All, CL15033.Contig4_All, CL15033.Contig7_All, CL15238.Contig1_All, CL15238.Contig2_A…
69	Ubiquinone and other terpenoid-quinone biosynthesis	CL10153.Contig1_All, CL10153.Contig2_All, CL10153.Contig3_All, CL1027.Contig3_All, CL10748.Contig1_All, CL10748.Contig2_All, CL11167.Contig1_All, CL11167.Contig2_All, CL11167.Contig3_All, CL11167.Contig4_All, CL11167.Contig5_All, CL118.Contig22_All, CL11828.Contig1_All, CL1251.Contig2_All, CL12635.Contig2_All, CL12635.Contig3_All, CL12635.Contig4_All, CL12635.Contig6_All, CL13009.Contig2_All, CL1…
70	Pentose phosphate pathway	CL101.Contig1_All, CL10165.Contig3_All, CL10165.Contig4_All, CL10339.Contig1_All, CL10339.Contig2_All, CL10339.Contig3_All, CL10339.Contig4_All, CL10633.Contig1_All, CL10633.Contig2_All, CL10633.Contig3_All, CL10739.Contig2_All, CL114.Contig43_All, CL114.Contig4_All, CL11928.Contig1_All, CL11928.Contig2_All, CL11928.Contig3_All, CL11928.Contig4_All, CL11928.Contig5_All, CL13032.Contig2_All, CL130…
71	Fatty acid biosynthesis	CL10280.Contig2_All, CL11571.Contig10_All, CL11571.Contig11_All, CL11571.Contig12_All, CL11571.Contig14_All, CL11571.Contig15_All, CL11571.Contig16_All, CL11571.Contig17_All, CL11571.Contig18_All, CL11571.Contig19_All, CL11571.Contig1_All, CL11571.Contig20_All, CL11571.Contig21_All, CL11571.Contig22_All, CL11571.Contig23_All, CL11571.Contig25_All, CL11571.Contig26_All, CL11571.Contig29_All, CL115…
72	Glycosaminoglycan degradation	CL10426.Contig1_All, CL10426.Contig2_All, CL10426.Contig3_All, CL10426.Contig4_All, CL10426.Contig5_All, CL12732.Contig1_All, CL12732.Contig3_All, CL12732.Contig4_All, CL12732.Contig5_All, CL14853.Contig1_All, CL14853.Contig2_All, CL15309.Contig1_All, CL15309.Contig2_All, CL15309.Contig3_All, CL15309.Contig4_All, CL15370.Contig1_All, CL15370.Contig2_All, CL16105.Contig1_All, CL16105.Contig2_All, …
73	Flavone and flavonol biosynthesis	CL10264.Contig1_All, CL10264.Contig2_All, CL10462.Contig2_All, CL11086.Contig1_All, CL11086.Contig3_All, CL1123.Contig1_All, CL1123.Contig2_All, CL11665.Contig2_All, CL11665.Contig3_All, CL11665.Contig4_All, CL1223.Contig2_All, CL1223.Contig3_All, CL1223.Contig4_All, CL1223.Contig7_All, CL1223.Contig8_All, CL12718.Contig1_All, CL12718.Contig2_All, CL12778.Contig1_All, CL12778.Contig2_All, CL12964…
74	Nitrogen metabolism	CL10745.Contig1_All, CL10745.Contig2_All, CL11346.Contig1_All, CL11346.Contig2_All, CL12012.Contig1_All, CL12012.Contig2_All, CL12012.Contig3_All, CL12417.Contig1_All, CL13441.Contig1_All, CL13441.Contig2_All, CL13835.Contig1_All, CL13835.Contig2_All, CL13835.Contig3_All, CL13835.Contig4_All, CL14322.Contig1_All, CL14322.Contig2_All, CL14395.Contig2_All, CL14464.Contig1_All, CL14464.Contig2_All, …
75	Steroid biosynthesis	CL10215.Contig1_All, CL10215.Contig2_All, CL10581.Contig1_All, CL10581.Contig2_All, CL10612.Contig1_All, CL10612.Contig2_All, CL10612.Contig3_All, CL1077.Contig1_All, CL1077.Contig2_All, CL1077.Contig3_All, CL1183.Contig3_All, CL1183.Contig4_All, CL1183.Contig6_All, CL12152.Contig1_All, CL12152.Contig2_All, CL12185.Contig1_All, CL12185.Contig2_All, CL12791.Contig1_All, CL13426.Contig1_All, CL1342…
76	Sesquiterpenoid and triterpenoid biosynthesis	CL10899.Contig1_All, CL10899.Contig2_All, CL11231.Contig1_All, CL11231.Contig2_All, CL12418.Contig1_All, CL1526.Contig2_All, CL1526.Contig3_All, CL1526.Contig4_All, CL1526.Contig5_All, CL1526.Contig6_All, CL1526.Contig7_All, CL15791.Contig2_All, CL16538.Contig1_All, CL16538.Contig3_All, CL16538.Contig5_All, CL166.Contig10_All, CL166.Contig11_All, CL166.Contig12_All, CL166.Contig13_All, CL166.Cont…
77	beta-Alanine metabolism	CL1157.Contig1_All, CL1157.Contig2_All, CL12322.Contig1_All, CL12322.Contig3_All, CL12322.Contig5_All, CL12357.Contig1_All, CL12357.Contig2_All, CL12423.Contig1_All, CL12423.Contig2_All, CL12423.Contig3_All, CL12423.Contig4_All, CL12908.Contig1_All, CL12908.Contig2_All, CL13264.Contig1_All, CL13264.Contig2_All, CL13373.Contig1_All, CL13373.Contig2_All, CL15003.Contig1_All, CL15035.Contig1_All, CL…
78	Porphyrin and chlorophyll metabolism	CL10244.Contig1_All, CL10244.Contig2_All, CL10737.Contig1_All, CL10911.Contig1_All, CL10911.Contig2_All, CL11161.Contig1_All, CL11161.Contig2_All, CL11310.Contig1_All, CL11310.Contig2_All, CL11379.Contig1_All, CL11379.Contig2_All, CL11379.Contig3_All, CL11379.Contig4_All, CL11905.Contig1_All, CL11905.Contig2_All, CL11905.Contig3_All, CL11905.Contig4_All, CL11955.Contig2_All, CL11976.Contig1_All, …
79	Butanoate metabolism	CL10228.Contig1_All, CL10228.Contig2_All, CL10228.Contig3_All, CL10358.Contig1_All, CL10358.Contig2_All, CL10683.Contig1_All, CL11310.Contig1_All, CL1143.Contig10_All, CL1143.Contig11_All, CL1143.Contig12_All, CL1143.Contig1_All, CL1143.Contig2_All, CL1143.Contig3_All, CL1143.Contig4_All, CL1143.Contig5_All, CL1143.Contig6_All, CL1143.Contig7_All, CL1143.Contig8_All, CL1143.Contig9_All, CL11976.C…
80	Tryptophan metabolism	CL1119.Contig1_All, CL1119.Contig2_All, CL11305.Contig2_All, CL12322.Contig1_All, CL12322.Contig3_All, CL12322.Contig5_All, CL126.Contig10_All, CL126.Contig11_All, CL126.Contig1_All, CL126.Contig2_All, CL126.Contig3_All, CL126.Contig4_All, CL126.Contig5_All, CL126.Contig6_All, CL126.Contig7_All, CL126.Contig8_All, CL126.Contig9_All, CL12616.Contig1_All, CL13373.Contig1_All, CL13373.Contig2_All, C…
81	Protein export	CL10147.Contig2_All, CL10571.Contig1_All, CL10571.Contig2_All, CL11373.Contig1_All, CL11373.Contig2_All, CL11373.Contig3_All, CL11373.Contig4_All, CL11373.Contig5_All, CL12434.Contig1_All, CL12434.Contig2_All, CL12434.Contig3_All, CL1265.Contig1_All, CL1265.Contig2_All, CL12729.Contig1_All, CL12729.Contig2_All, CL12729.Contig3_All, CL12729.Contig4_All, CL1279.Contig1_All, CL1279.Contig2_All, CL12…
82	Lysine degradation	CL10198.Contig1_All, CL10198.Contig2_All, CL1067.Contig2_All, CL1067.Contig3_All, CL11.Contig2_All, CL11273.Contig1_All, CL11273.Contig2_All, CL11273.Contig3_All, CL11273.Contig4_All, CL11939.Contig1_All, CL11939.Contig2_All, CL11939.Contig3_All, CL12322.Contig1_All, CL12322.Contig3_All, CL12322.Contig5_All, CL126.Contig10_All, CL126.Contig11_All, CL126.Contig1_All, CL126.Contig2_All, CL126.Conti…
83	Natural killer cell mediated cytotoxicity	CL10879.Contig1_All, CL10879.Contig2_All, CL10953.Contig1_All, CL10953.Contig2_All, CL10953.Contig3_All, CL10953.Contig4_All, CL10953.Contig5_All, CL11268.Contig1_All, CL11315.Contig1_All, CL11315.Contig2_All, CL11315.Contig3_All, CL11501.Contig1_All, CL11501.Contig2_All, CL11501.Contig3_All, CL1159.Contig19_All, CL12280.Contig1_All, CL12280.Contig2_All, CL13172.Contig13_All, CL13355.Contig12_All…
84	Photosynthesis	CL10030.Contig6_All, CL10543.Contig1_All, CL10543.Contig2_All, CL11335.Contig1_All, CL11335.Contig2_All, CL11335.Contig3_All, CL11335.Contig4_All, CL11480.Contig1_All, CL11480.Contig3_All, CL12279.Contig1_All, CL12279.Contig2_All, CL12279.Contig3_All, CL12470.Contig1_All, CL12470.Contig2_All, CL13088.Contig1_All, CL13088.Contig2_All, CL13419.Contig1_All, CL13560.Contig1_All, CL13560.Contig2_All, …
85	SNARE interactions in vesicular transport	CL10940.Contig1_All, CL10940.Contig2_All, CL10940.Contig3_All, CL10940.Contig4_All, CL11071.Contig1_All, CL11071.Contig2_All, CL11071.Contig3_All, CL11071.Contig4_All, CL12092.Contig1_All, CL12092.Contig2_All, CL1230.Contig3_All, CL1235.Contig1_All, CL1235.Contig2_All, CL1235.Contig3_All, CL1235.Contig4_All, CL1235.Contig5_All, CL12411.Contig1_All, CL12411.Contig2_All, CL12411.Contig3_All, CL1241…
86	Glycosylphosphatidylinositol(GPI)-anchor biosynthesis	CL10230.Contig1_All, CL10366.Contig1_All, CL10399.Contig2_All, CL11179.Contig1_All, CL11179.Contig2_All, CL11629.Contig2_All, CL11629.Contig3_All, CL12734.Contig1_All, CL12734.Contig2_All, CL13129.Contig32_All, CL13129.Contig37_All, CL13148.Contig1_All, CL13148.Contig2_All, CL1322.Contig1_All, CL1322.Contig2_All, CL13707.Contig1_All, CL13707.Contig2_All, CL13980.Contig1_All, CL13980.Contig2_All, …
87	N-Glycan biosynthesis	CL10103.Contig1_All, CL10103.Contig2_All, CL10162.Contig1_All, CL10162.Contig3_All, CL10162.Contig4_All, CL10523.Contig1_All, CL10523.Contig2_All, CL10523.Contig3_All, CL10523.Contig4_All, CL10523.Contig5_All, CL10589.Contig1_All, CL11245.Contig2_All, CL11245.Contig3_All, CL11384.Contig3_All, CL11482.Contig1_All, CL11482.Contig2_All, CL11482.Contig3_All, CL1156.Contig1_All, CL1156.Contig2_All, CL…
88	Valine, leucine and isoleucine biosynthesis	CL10228.Contig1_All, CL10228.Contig2_All, CL10228.Contig3_All, CL10358.Contig1_All, CL10358.Contig2_All, CL10756.Contig1_All, CL10756.Contig2_All, CL10756.Contig3_All, CL11171.Contig1_All, CL11433.Contig1_All, CL12514.Contig2_All, CL12514.Contig3_All, CL13233.Contig31_All, CL13576.Contig1_All, CL13576.Contig2_All, CL14412.Contig2_All, CL14665.Contig16_All, CL14665.Contig23_All, CL14665.Contig3_Al…
89	Circadian rhythm - mammal	CL1084.Contig1_All, CL1084.Contig2_All, CL1084.Contig3_All, CL1084.Contig4_All, CL11017.Contig1_All, CL11017.Contig2_All, CL13129.Contig10_All, CL13129.Contig11_All, CL13129.Contig12_All, CL13129.Contig16_All, CL13129.Contig17_All, CL13129.Contig18_All, CL13129.Contig19_All, CL13129.Contig1_All, CL13129.Contig23_All, CL13129.Contig24_All, CL13129.Contig25_All, CL13129.Contig27_All, CL13129.Contig…
90	Sulfur metabolism	CL10031.Contig1_All, CL10031.Contig2_All, CL10344.Contig1_All, CL10344.Contig2_All, CL11920.Contig2_All, CL12616.Contig1_All, CL14055.Contig1_All, CL14055.Contig2_All, CL14055.Contig3_All, CL1409.Contig1_All, CL1409.Contig2_All, CL1409.Contig3_All, CL1413.Contig1_All, CL1413.Contig2_All, CL1413.Contig3_All, CL1413.Contig4_All, CL1413.Contig5_All, CL1413.Contig6_All, CL14352.Contig1_All, CL14352.C…
91	Cutin, suberine and wax biosynthesis	CL10569.Contig1_All, CL10569.Contig2_All, CL11293.Contig1_All, CL11293.Contig2_All, CL125.Contig1_All, CL125.Contig2_All, CL125.Contig3_All, CL125.Contig4_All, CL125.Contig5_All, CL125.Contig6_All, CL125.Contig7_All, CL125.Contig8_All, CL13168.Contig1_All, CL13168.Contig2_All, CL13168.Contig3_All, CL13201.Contig1_All, CL13201.Contig2_All, CL14294.Contig1_All, CL14461.Contig1_All, CL14461.Contig2_…
92	Lysine biosynthesis	CL10178.Contig3_All, CL10179.Contig1_All, CL10179.Contig2_All, CL10179.Contig3_All, CL11171.Contig1_All, CL12011.Contig14_All, CL12011.Contig15_All, CL12011.Contig16_All, CL12011.Contig17_All, CL12011.Contig18_All, CL12011.Contig19_All, CL12011.Contig1_All, CL12011.Contig20_All, CL12011.Contig21_All, CL12011.Contig22_All, CL12011.Contig23_All, CL12011.Contig24_All, CL12011.Contig26_All, CL12011.C…
93	Diterpenoid biosynthesis	CL11231.Contig1_All, CL11231.Contig2_All, CL1161.Contig4_All, CL12700.Contig2_All, CL12991.Contig1_All, CL12991.Contig2_All, CL13055.Contig1_All, CL13055.Contig2_All, CL15791.Contig1_All, CL15791.Contig2_All, CL15940.Contig1_All, CL15940.Contig2_All, CL16022.Contig2_All, CL16914.Contig1_All, CL16914.Contig2_All, CL17000.Contig31_All, CL17000.Contig32_All, CL17000.Contig35_All, CL17000.Contig36_Al…
94	Selenocompound metabolism	CL1050.Contig10_All, CL1050.Contig1_All, CL1050.Contig2_All, CL1050.Contig3_All, CL1050.Contig4_All, CL1050.Contig5_All, CL1050.Contig6_All, CL1050.Contig7_All, CL1050.Contig8_All, CL1050.Contig9_All, CL13773.Contig4_All, CL13773.Contig7_All, CL1413.Contig1_All, CL1413.Contig2_All, CL1413.Contig3_All, CL1413.Contig4_All, CL1413.Contig5_All, CL1413.Contig6_All, CL14583.Contig12_All, CL14583.Contig…
95	Isoquinoline alkaloid biosynthesis	CL11372.Contig1_All, CL11372.Contig2_All, CL11372.Contig3_All, CL118.Contig22_All, CL121.Contig11_All, CL15278.Contig2_All, CL15807.Contig1_All, CL15807.Contig2_All, CL15999.Contig1_All, CL15999.Contig2_All, CL1634.Contig1_All, CL1634.Contig2_All, CL1634.Contig3_All, CL1634.Contig4_All, CL16590.Contig10_All, CL16590.Contig11_All, CL16590.Contig12_All, CL16590.Contig13_All, CL16590.Contig14_All, C…
96	Sphingolipid metabolism	CL11724.Contig1_All, CL11724.Contig2_All, CL12732.Contig1_All, CL12732.Contig3_All, CL12732.Contig4_All, CL12732.Contig5_All, CL13610.Contig1_All, CL13610.Contig2_All, CL1449.Contig1_All, CL1449.Contig2_All, CL1449.Contig3_All, CL1449.Contig4_All, CL14668.Contig1_All, CL14668.Contig2_All, CL14853.Contig1_All, CL14853.Contig2_All, CL15309.Contig1_All, CL15309.Contig2_All, CL15309.Contig3_All, CL15…
97	Pantothenate and CoA biosynthesis	CL12132.Contig1_All, CL12132.Contig2_All, CL12248.Contig1_All, CL12248.Contig2_All, CL12248.Contig3_All, CL12514.Contig2_All, CL12514.Contig3_All, CL14031.Contig1_All, CL14031.Contig2_All, CL1440.Contig2_All, CL1440.Contig3_All, CL1440.Contig4_All, CL1440.Contig5_All, CL14665.Contig16_All, CL14665.Contig23_All, CL14665.Contig3_All, CL15184.Contig2_All, CL15699.Contig1_All, CL15763.Contig1_All, CL…
98	Tropane, piperidine and pyridine alkaloid biosynthesis	CL10141.Contig1_All, CL11372.Contig1_All, CL11372.Contig2_All, CL11372.Contig3_All, CL118.Contig22_All, CL12885.Contig1_All, CL12885.Contig2_All, CL15278.Contig2_All, CL15807.Contig1_All, CL15807.Contig2_All, CL15999.Contig1_All, CL15999.Contig2_All, CL16590.Contig10_All, CL16590.Contig11_All, CL16590.Contig12_All, CL16590.Contig13_All, CL16590.Contig14_All, CL16590.Contig15_All, CL16590.Contig16…
99	Benzoxazinoid biosynthesis	CL1161.Contig2_All, CL1161.Contig3_All, CL1161.Contig4_All, CL1161.Contig5_All, CL1161.Contig6_All, CL1161.Contig7_All, CL12542.Contig11_All, CL12542.Contig12_All, CL12542.Contig13_All, CL12542.Contig14_All, CL12542.Contig6_All, CL12542.Contig8_All, CL13382.Contig1_All, CL13382.Contig2_All, CL13382.Contig3_All, CL1348.Contig10_All, CL1348.Contig11_All, CL1348.Contig1_All, CL1348.Contig2_All, CL13…
100	Isoflavonoid biosynthesis	CL10264.Contig3_All, CL10370.Contig1_All, CL10370.Contig2_All, CL10370.Contig3_All, CL11086.Contig3_All, CL11665.Contig1_All, CL1223.Contig1_All, CL12700.Contig2_All, CL12991.Contig1_All, CL12991.Contig2_All, CL13015.Contig1_All, CL14607.Contig1_All, CL14607.Contig2_All, CL1526.Contig1_All, CL1526.Contig2_All, CL1526.Contig3_All, CL1526.Contig4_All, CL1526.Contig5_All, CL1526.Contig6_All, CL1526.…
101	Monoterpenoid biosynthesis	CL10321.Contig2_All, CL10321.Contig3_All, CL10819.Contig2_All, CL10999.Contig1_All, CL10999.Contig2_All, CL10999.Contig3_All, CL11053.Contig1_All, CL11566.Contig1_All, CL13807.Contig1_All, CL15791.Contig1_All, CL15791.Contig2_All, CL16552.Contig4_All, CL17138.Contig1_All, CL17138.Contig2_All, CL17138.Contig3_All, CL17138.Contig4_All, CL17172.Contig1_All, CL17191.Contig1_All, CL174.Contig10_All, C…
102	Fatty acid elongation	CL10077.Contig1_All, CL10077.Contig2_All, CL10077.Contig3_All, CL10077.Contig4_All, CL10077.Contig5_All, CL10077.Contig6_All, CL10077.Contig7_All, CL10287.Contig1_All, CL10393.Contig1_All, CL10984.Contig1_All, CL11552.Contig1_All, CL11552.Contig2_All, CL11552.Contig3_All, CL11552.Contig4_All, CL1220.Contig1_All, CL1220.Contig2_All, CL12454.Contig13_All, CL12522.Contig2_All, CL13160.Contig1_All, C…
103	Arachidonic acid metabolism	CL10819.Contig1_All, CL10819.Contig2_All, CL11566.Contig1_All, CL12348.Contig1_All, CL12659.Contig1_All, CL12659.Contig2_All, CL12659.Contig3_All, CL13547.Contig1_All, CL13547.Contig2_All, CL13840.Contig1_All, CL13840.Contig2_All, CL13840.Contig3_All, CL13840.Contig4_All, CL13840.Contig5_All, CL13840.Contig6_All, CL13840.Contig7_All, CL13890.Contig1_All, CL13890.Contig2_All, CL13890.Contig3_All, …
104	One carbon pool by folate	CL12211.Contig1_All, CL13090.Contig1_All, CL13090.Contig2_All, CL14596.Contig1_All, CL14596.Contig2_All, CL14596.Contig3_All, CL15066.Contig1_All, CL15066.Contig2_All, CL15104.Contig1_All, CL15104.Contig2_All, CL15792.Contig1_All, CL15792.Contig2_All, CL16323.Contig1_All, CL16323.Contig2_All, CL16323.Contig3_All, CL16800.Contig13_All, CL18056.Contig1_All, CL18056.Contig2_All, CL18056.Contig3_All,…
105	Linoleic acid metabolism	CL10161.Contig1_All, CL10161.Contig2_All, CL10161.Contig3_All, CL10161.Contig4_All, CL10161.Contig5_All, CL10161.Contig6_All, CL10541.Contig1_All, CL10541.Contig2_All, CL10541.Contig3_All, CL10788.Contig2_All, CL11310.Contig1_All, CL11976.Contig1_All, CL11976.Contig2_All, CL12399.Contig1_All, CL12399.Contig2_All, CL13840.Contig1_All, CL13840.Contig2_All, CL13840.Contig3_All, CL13840.Contig4_All, …
106	Histidine metabolism	CL10677.Contig2_All, CL10677.Contig3_All, CL10677.Contig4_All, CL11438.Contig1_All, CL11438.Contig2_All, CL12322.Contig1_All, CL12322.Contig3_All, CL12322.Contig5_All, CL12885.Contig1_All, CL12885.Contig2_All, CL13373.Contig1_All, CL13373.Contig2_All, CL15003.Contig1_All, CL1558.Contig1_All, CL1558.Contig2_All, CL16251.Contig1_All, CL16251.Contig2_All, CL16251.Contig3_All, CL2025.Contig1_All, CL2…
107	Non-homologous end-joining	CL10529.Contig1_All, CL11176.Contig2_All, CL11864.Contig2_All, CL13630.Contig1_All, CL13630.Contig2_All, CL1384.Contig8_All, CL16306.Contig1_All, CL16306.Contig2_All, CL1920.Contig2_All, CL2601.Contig6_All, CL2601.Contig7_All, CL2601.Contig8_All, CL2675.Contig1_All, CL3183.Contig1_All, CL3525.Contig10_All, CL3525.Contig11_All, CL3525.Contig12_All, CL3525.Contig13_All, CL3525.Contig14_All, CL3525.…
108	Synthesis and degradation of ketone bodies	CL10683.Contig1_All, CL126.Contig10_All, CL126.Contig11_All, CL126.Contig1_All, CL126.Contig2_All, CL126.Contig3_All, CL126.Contig4_All, CL126.Contig5_All, CL126.Contig6_All, CL126.Contig7_All, CL126.Contig8_All, CL126.Contig9_All, CL14114.Contig1_All, CL14114.Contig2_All, CL14114.Contig3_All, CL1528.Contig13_All, CL1528.Contig14_All, CL1528.Contig17_All, CL1528.Contig28_All, CL1528.Contig29_All,…
109	Photosynthesis - antenna proteins	CL10314.Contig1_All, CL1196.Contig1_All, CL1196.Contig2_All, CL1196.Contig3_All, CL12376.Contig1_All, CL12561.Contig1_All, CL12561.Contig2_All, CL12662.Contig1_All, CL12662.Contig2_All, CL13409.Contig2_All, CL13565.Contig1_All, CL13565.Contig2_All, CL15114.Contig1_All, CL15114.Contig2_All, CL15506.Contig1_All, CL15506.Contig2_All, CL18418.Contig2_All, CL18418.Contig6_All, CL3922.Contig1_All, CL39…
110	Brassinosteroid biosynthesis	CL10287.Contig1_All, CL12522.Contig2_All, CL1486.Contig1_All, CL1486.Contig2_All, CL1486.Contig3_All, CL1486.Contig4_All, CL1486.Contig5_All, CL1486.Contig6_All, CL1486.Contig7_All, CL1486.Contig8_All, CL1486.Contig9_All, CL15245.Contig1_All, CL15281.Contig1_All, CL15281.Contig2_All, CL15281.Contig3_All, CL2823.Contig1_All, CL2823.Contig2_All, CL2823.Contig4_All, CL2958.Contig1_All, CL2958.Contig…
111	Glycosphingolipid biosynthesis - ganglio series	CL12732.Contig1_All, CL12732.Contig3_All, CL12732.Contig4_All, CL12732.Contig5_All, CL14853.Contig1_All, CL14853.Contig2_All, CL15309.Contig1_All, CL15309.Contig2_All, CL15309.Contig3_All, CL15309.Contig4_All, CL16105.Contig1_All, CL16105.Contig2_All, CL16748.Contig1_All, CL16748.Contig2_All, CL17064.Contig1_All, CL17064.Contig2_All, CL17064.Contig3_All, CL17359.Contig29_All, CL17900.Contig34_All…
112	Nicotinate and nicotinamide metabolism	CL11821.Contig1_All, CL11881.Contig1_All, CL11881.Contig2_All, CL11881.Contig3_All, CL12728.Contig1_All, CL12728.Contig2_All, CL12728.Contig3_All, CL12728.Contig4_All, CL190.Contig1_All, CL190.Contig2_All, CL190.Contig3_All, CL190.Contig4_All, CL190.Contig5_All, CL190.Contig6_All, CL190.Contig7_All, CL190.Contig8_All, CL2634.Contig1_All, CL2634.Contig2_All, CL2634.Contig3_All, CL2957.Contig1_All,…
113	Vitamin B6 metabolism	CL10466.Contig1_All, CL10466.Contig2_All, CL10466.Contig3_All, CL11908.Contig2_All, CL11908.Contig3_All, CL11908.Contig4_All, CL1281.Contig10_All, CL1281.Contig11_All, CL1281.Contig12_All, CL1281.Contig2_All, CL1281.Contig3_All, CL1281.Contig4_All, CL1281.Contig5_All, CL1281.Contig6_All, CL1281.Contig7_All, CL1281.Contig8_All, CL1281.Contig9_All, CL13278.Contig1_All, CL13278.Contig2_All, CL13392.…
114	Riboflavin metabolism	CL10215.Contig1_All, CL10215.Contig2_All, CL10581.Contig1_All, CL10581.Contig2_All, CL12125.Contig1_All, CL12125.Contig2_All, CL12499.Contig1_All, CL13346.Contig1_All, CL1453.Contig1_All, CL1453.Contig2_All, CL1453.Contig3_All, CL1684.Contig2_All, CL2014.Contig1_All, CL2014.Contig2_All, CL2014.Contig3_All, CL2014.Contig4_All, CL2014.Contig5_All, CL2014.Contig6_All, CL2014.Contig7_All, CL2014.Cont…
115	Folate biosynthesis	CL13284.Contig1_All, CL13284.Contig2_All, CL1340.Contig10_All, CL1340.Contig11_All, CL1340.Contig1_All, CL1340.Contig2_All, CL1340.Contig3_All, CL1340.Contig4_All, CL1340.Contig5_All, CL1340.Contig6_All, CL1340.Contig7_All, CL1340.Contig8_All, CL1340.Contig9_All, CL1354.Contig1_All, CL1354.Contig2_All, CL16800.Contig10_All, CL16800.Contig13_All, CL16800.Contig8_All, CL17293.Contig12_All, CL17293.…
116	Glucosinolate biosynthesis	CL12616.Contig1_All, CL15184.Contig2_All, CL15763.Contig1_All, CL15763.Contig2_All, CL17874.Contig1_All, CL227.Contig28_All, CL227.Contig38_All, CL227.Contig54_All, CL227.Contig5_All, CL3362.Contig2_All, CL3362.Contig3_All, CL3362.Contig4_All, CL450.Contig1_All, CL450.Contig2_All, CL450.Contig3_All, CL450.Contig4_All, CL4614.Contig1_All, CL4614.Contig2_All, CL8416.Contig1_All, CL8416.Contig2_All,…
117	Taurine and hypotaurine metabolism	CL10657.Contig1_All, CL12348.Contig1_All, CL12840.Contig1_All, CL12840.Contig2_All, CL15336.Contig1_All, CL15336.Contig2_All, CL15336.Contig3_All, CL1566.Contig3_All, CL16383.Contig10_All, CL16383.Contig11_All, CL16383.Contig1_All, CL16383.Contig2_All, CL16383.Contig4_All, CL16383.Contig5_All, CL17682.Contig1_All, CL17682.Contig2_All, CL17682.Contig3_All, CL17682.Contig4_All, CL17682.Contig5_All,…
118	Other types of O-glycan biosynthesis	CL1078.Contig1_All, CL1078.Contig2_All, CL1078.Contig3_All, CL1078.Contig4_All, CL1078.Contig5_All, CL11972.Contig2_All, CL12228.Contig1_All, CL15975.Contig1_All, CL15975.Contig2_All, CL17703.Contig1_All, CL17703.Contig2_All, CL17703.Contig4_All, CL17703.Contig5_All, CL241.Contig1_All, CL2573.Contig1_All, CL2573.Contig2_All, CL3013.Contig1_All, CL3013.Contig2_All, CL3013.Contig3_All, CL52.Contig1…
119	Sulfur relay system	CL10311.Contig1_All, CL10311.Contig2_All, CL10311.Contig3_All, CL10311.Contig4_All, CL10311.Contig5_All, CL10311.Contig6_All, CL11020.Contig1_All, CL11020.Contig2_All, CL11020.Contig3_All, CL11020.Contig4_All, CL12333.Contig1_All, CL12333.Contig2_All, CL12333.Contig3_All, CL12972.Contig1_All, CL1354.Contig1_All, CL1354.Contig2_All, CL136.Contig1_All, CL136.Contig2_All, CL16799.Contig1_All, CL3081…
120	C5-Branched dibasic acid metabolism	CL10756.Contig1_All, CL10756.Contig2_All, CL10756.Contig3_All, CL12514.Contig2_All, CL12514.Contig3_All, CL18072.Contig10_All, CL18072.Contig1_All, CL18072.Contig2_All, CL18072.Contig3_All, CL18072.Contig4_All, CL18072.Contig5_All, CL18072.Contig6_All, CL18072.Contig7_All, CL81.Contig271_All, Unigene15913_All, Unigene1672_All, Unigene17404_All, Unigene19925_All, Unigene21795_All, Unigene27740_All…
121	Indole alkaloid biosynthesis	CL11161.Contig1_All, CL11161.Contig2_All, CL14729.Contig1_All, CL14729.Contig2_All, CL15144.Contig1_All, CL15144.Contig2_All, CL2136.Contig1_All, CL4015.Contig10_All, CL4015.Contig11_All, CL4015.Contig1_All, CL4015.Contig2_All, CL4015.Contig3_All, CL4015.Contig5_All, CL4015.Contig6_All, CL4015.Contig7_All, CL4015.Contig8_All, CL4015.Contig9_All, CL451.Contig8_All, CL5466.Contig2_All, CL7350.Conti…
122	Anthocyanin biosynthesis	CL11086.Contig3_All, CL15428.Contig1_All, CL15428.Contig2_All, CL15579.Contig1_All, CL1676.Contig2_All, CL3769.Contig1_All, CL3769.Contig2_All, CL3769.Contig3_All, CL5333.Contig5_All, CL5470.Contig1_All, CL5470.Contig3_All, CL7229.Contig1_All, CL7571.Contig1_All, CL7571.Contig2_All, CL776.Contig1_All, CL776.Contig2_All, CL8735.Contig1_All, CL8735.Contig2_All, CL8735.Contig4_All, Unigene1082_All, …
123	Thiamine metabolism	CL1111.Contig1_All, CL1111.Contig2_All, CL1212.Contig1_All, CL1212.Contig2_All, CL1212.Contig3_All, CL1212.Contig4_All, CL12333.Contig1_All, CL12333.Contig2_All, CL12333.Contig3_All, CL12860.Contig1_All, CL12860.Contig2_All, CL13165.Contig2_All, CL17130.Contig3_All, CL17130.Contig4_All, CL17130.Contig6_All, CL2942.Contig1_All, CL2942.Contig2_All, CL2942.Contig3_All, CL6568.Contig1_All, Unigene160…
124	Glycosphingolipid biosynthesis - globo series	CL11724.Contig1_All, CL11724.Contig2_All, CL13610.Contig1_All, CL13610.Contig2_All, CL14250.Contig1_All, CL14250.Contig2_All, CL16748.Contig1_All, CL16748.Contig2_All, CL18108.Contig5_All, CL4888.Contig3_All, CL4888.Contig4_All, CL4888.Contig5_All, CL5950.Contig2_All, CL5950.Contig3_All, CL5950.Contig4_All, CL5950.Contig5_All, CL5950.Contig6_All, CL7624.Contig1_All, CL7624.Contig2_All, CL7972.Con…
125	Lipoic acid metabolism	CL11129.Contig1_All, CL11129.Contig2_All, CL12022.Contig1_All, CL12022.Contig2_All, CL12046.Contig1_All, CL14948.Contig1_All, CL14948.Contig2_All, CL16652.Contig1_All, CL9421.Contig1_All, CL9421.Contig2_All, CL9421.Contig3_All, Unigene46193_All, Unigene65618_All
126	Caffeine metabolism	CL7692.Contig1_All, CL7692.Contig2_All, CL7692.Contig3_All, CL7692.Contig4_All, CL7692.Contig5_All, CL7692.Contig6_All, CL7692.Contig7_All, CL7692.Contig8_All, Unigene54529_All, Unigene69216_All, Unigene70843_All
127	Biotin metabolism	CL2903.Contig1_All, CL2903.Contig2_All, CL2903.Contig3_All, Unigene37707_All, Unigene44970_All, Unigene53578_All, Unigene58365_All, Unigene71651_All, Unigene71990_All
128	Betalain biosynthesis	CL16362.Contig1_All, CL3297.Contig4_All
