# Supplementary material for: Expression profiling of Chrysanthemum crassum under salinity stress and the initiation of morphological changes
Source: PLoS One. 2017 Apr 24;12(4):e0175972. doi: 10.1371/journal.pone.0175972 (PMC5402956; doi:10.1371/journal.pone.0175972)
Supplement: S2 Table — (XLS) [file pone.0175972.s008.xls]

## Sheet: Sheet1
Additional file 1 Table S2. KEGG analysis of DEGs of 0h vs 12h
#	Pathway	DEGs genes with pathway annotation (9899)	All genes with pathway annotation (60906)	Pvalue	Qvalue	Pathway ID	Level 1	Level 2
1	Ribosome	715 (7.22%)	2148 (3.53%)	5.19488e-87	6.54555e-85	ko03010	Genetic Information Processing	Translation
2	Biosynthesis of secondary metabolites	1707 (17.24%)	7136 (11.72%)	2.04559e-71	1.28872e-69	ko01110	Metabolism	Global map
3	Metabolic pathways	2882 (29.11%)	13741 (22.56%)	2.23276e-62	9.3776e-61	ko01100	Metabolism	Global map
4	Stilbenoid, diarylheptanoid and gingerol biosynthesis	203 (2.05%)	500 (0.82%)	8.09384e-39	2.54956e-37	ko00945	Metabolism	Biosynthesis of other secondary metabolites
5	Photosynthesis - antenna proteins	66 (0.67%)	86 (0.14%)	3.97143e-35	1.0008e-33	ko00196	Metabolism	Energy metabolism
6	Limonene and pinene degradation	170 (1.72%)	416 (0.68%)	3.71845e-33	7.80874e-32	ko00903	Metabolism	Metabolism of terpenoids and polyketides
7	Flavone and flavonol biosynthesis	109 (1.1%)	270 (0.44%)	2.55011e-21	4.59021e-20	ko00944	Metabolism	Biosynthesis of other secondary metabolites
8	Ether lipid metabolism	233 (2.35%)	804 (1.32%)	6.9917e-20	1.10119e-18	ko00565	Metabolism	Lipid metabolism
9	Flavonoid biosynthesis	163 (1.65%)	511 (0.84%)	1.44524e-18	2.02333e-17	ko00941	Metabolism	Biosynthesis of other secondary metabolites
10	Glycolysis / Gluconeogenesis	236 (2.38%)	849 (1.39%)	1.02655e-17	1.29345e-16	ko00010	Metabolism	Carbohydrate metabolism
11	Phenylpropanoid biosynthesis	248 (2.51%)	916 (1.5%)	5.04008e-17	5.77318e-16	ko00940	Metabolism	Biosynthesis of other secondary metabolites
12	Zeatin biosynthesis	124 (1.25%)	380 (0.62%)	2.6021e-15	2.7322e-14	ko00908	Metabolism	Metabolism of terpenoids and polyketides
13	Cutin, suberine and wax biosynthesis	73 (0.74%)	180 (0.3%)	6.47919e-15	6.27982e-14	ko00073	Metabolism	Lipid metabolism
14	Glycerophospholipid metabolism	307 (3.1%)	1243 (2.04%)	8.3665e-15	7.52985e-14	ko00564	Metabolism	Lipid metabolism
15	Oxidative phosphorylation	226 (2.28%)	904 (1.48%)	8.09665e-12	6.80118e-11	ko00190	Metabolism	Energy metabolism
16	Tyrosine metabolism	109 (1.1%)	372 (0.61%)	2.03492e-10	1.6025e-09	ko00350	Metabolism	Amino acid metabolism
17	Plant-pathogen interaction	781 (7.89%)	3933 (6.46%)	3.66683e-10	2.71776e-09	ko04626	Organismal Systems	Environmental adaptation
18	Nitrogen metabolism	82 (0.83%)	257 (0.42%)	4.11242e-10	2.74095e-09	ko00910	Metabolism	Energy metabolism
19	Diterpenoid biosynthesis	62 (0.63%)	174 (0.29%)	4.13317e-10	2.74095e-09	ko00904	Metabolism	Metabolism of terpenoids and polyketides
20	Isoflavonoid biosynthesis	50 (0.51%)	130 (0.21%)	9.78664e-10	6.16558e-09	ko00943	Metabolism	Biosynthesis of other secondary metabolites
21	Glyoxylate and dicarboxylate metabolism	110 (1.11%)	389 (0.64%)	1.60235e-09	9.61412e-09	ko00630	Metabolism	Carbohydrate metabolism
22	Carotenoid biosynthesis	96 (0.97%)	338 (0.55%)	1.31934e-08	7.55623e-08	ko00906	Metabolism	Metabolism of terpenoids and polyketides
23	Tryptophan metabolism	72 (0.73%)	232 (0.38%)	1.68288e-08	9.21925e-08	ko00380	Metabolism	Amino acid metabolism
24	Monoterpenoid biosynthesis	44 (0.44%)	119 (0.2%)	3.81473e-08	2.00273e-07	ko00902	Metabolism	Metabolism of terpenoids and polyketides
25	Benzoxazinoid biosynthesis	48 (0.48%)	139 (0.23%)	1.11289e-07	5.60897e-07	ko00402	Metabolism	Biosynthesis of other secondary metabolites
26	Pentose and glucuronate interconversions	163 (1.65%)	684 (1.12%)	1.81113e-07	8.77703e-07	ko00040	Metabolism	Carbohydrate metabolism
27	ABC transporters	177 (1.79%)	762 (1.25%)	3.42302e-07	1.59741e-06	ko02010	Environmental Information Processing	Membrane transport
28	Alanine, aspartate and glutamate metabolism	111 (1.12%)	436 (0.72%)	5.65331e-07	2.54399e-06	ko00250	Metabolism	Amino acid metabolism
29	Plant hormone signal transduction	540 (5.46%)	2745 (4.51%)	6.94136e-07	3.0159e-06	ko04075	Environmental Information Processing	Signal transduction
30	Terpenoid backbone biosynthesis	98 (0.99%)	378 (0.62%)	1.05341e-06	4.42434e-06	ko00900	Metabolism	Metabolism of terpenoids and polyketides
31	Fatty acid biosynthesis	77 (0.78%)	281 (0.46%)	1.55142e-06	6.30578e-06	ko00061	Metabolism	Lipid metabolism
32	Pentose phosphate pathway	78 (0.79%)	286 (0.47%)	1.62537e-06	6.39988e-06	ko00030	Metabolism	Carbohydrate metabolism
33	Circadian rhythm - plant	118 (1.19%)	480 (0.79%)	1.68982e-06	6.45205e-06	ko04712	Organismal Systems	Environmental adaptation
34	Valine, leucine and isoleucine biosynthesis	56 (0.57%)	189 (0.31%)	3.07953e-06	1.14124e-05	ko00290	Metabolism	Amino acid metabolism
35	Isoquinoline alkaloid biosynthesis	49 (0.49%)	161 (0.26%)	5.4512e-06	1.96243e-05	ko00950	Metabolism	Biosynthesis of other secondary metabolites
36	Butanoate metabolism	65 (0.66%)	239 (0.39%)	1.24912e-05	4.37193e-05	ko00650	Metabolism	Carbohydrate metabolism
37	Fatty acid metabolism	112 (1.13%)	473 (0.78%)	1.8325e-05	6.2404e-05	ko00071	Metabolism	Lipid metabolism
38	Indole alkaloid biosynthesis	16 (0.16%)	34 (0.06%)	2.6661e-05	8.84024e-05	ko00901	Metabolism	Biosynthesis of other secondary metabolites
39	Citrate cycle (TCA cycle)	112 (1.13%)	483 (0.79%)	4.70138e-05	0.000151891	ko00020	Metabolism	Carbohydrate metabolism
40	Other glycan degradation	77 (0.78%)	309 (0.51%)	5.98427e-05	0.000188505	ko00511	Metabolism	Glycan biosynthesis and metabolism
41	beta-Alanine metabolism	64 (0.65%)	248 (0.41%)	8.12413e-05	0.000249668	ko00410	Metabolism	Metabolism of other amino acids
42	Starch and sucrose metabolism	274 (2.77%)	1367 (2.24%)	0.000104266	0.000312798	ko00500	Metabolism	Carbohydrate metabolism
43	Brassinosteroid biosynthesis	28 (0.28%)	85 (0.14%)	0.000117328	0.000343799	ko00905	Metabolism	Metabolism of terpenoids and polyketides
44	Arginine and proline metabolism	127 (1.28%)	573 (0.94%)	0.000130102	0.000372565	ko00330	Metabolism	Amino acid metabolism
45	Glucosinolate biosynthesis	21 (0.21%)	60 (0.1%)	0.000316545	0.000886327	ko00966	Metabolism	Biosynthesis of other secondary metabolites
46	alpha-Linolenic acid metabolism	92 (0.93%)	404 (0.66%)	0.000399116	0.00109323	ko00592	Metabolism	Lipid metabolism
47	Phenylalanine metabolism	87 (0.88%)	379 (0.62%)	0.000429826	0.0011523	ko00360	Metabolism	Amino acid metabolism
48	Biosynthesis of unsaturated fatty acids	69 (0.7%)	289 (0.47%)	0.000516239	0.00135513	ko01040	Metabolism	Lipid metabolism
49	Cyanoamino acid metabolism	92 (0.93%)	408 (0.67%)	0.000561025	0.00144264	ko00460	Metabolism	Metabolism of other amino acids
50	Fatty acid elongation	33 (0.33%)	117 (0.19%)	0.000786773	0.00197304	ko00062	Metabolism	Lipid metabolism
51	Endocytosis	324 (3.27%)	1694 (2.78%)	0.000798611	0.00197304	ko04144	Cellular Processes	Transport and catabolism
52	Tropane, piperidine and pyridine alkaloid biosynthesis	39 (0.39%)	150 (0.25%)	0.00155251	0.00376185	ko00960	Metabolism	Biosynthesis of other secondary metabolites
53	Linoleic acid metabolism	29 (0.29%)	105 (0.17%)	0.00223775	0.00531994	ko00591	Metabolism	Lipid metabolism
54	Valine, leucine and isoleucine degradation	81 (0.82%)	368 (0.6%)	0.00233222	0.00544184	ko00280	Metabolism	Amino acid metabolism
55	Porphyrin and chlorophyll metabolism	55 (0.56%)	239 (0.39%)	0.00411711	0.00931629	ko00860	Metabolism	Metabolism of cofactors and vitamins
56	Anthocyanin biosynthesis	12 (0.12%)	33 (0.05%)	0.00414057	0.00931629	ko00942	Metabolism	Biosynthesis of other secondary metabolites
57	Pyruvate metabolism	155 (1.57%)	783 (1.29%)	0.00470062	0.0103909	ko00620	Metabolism	Carbohydrate metabolism
58	Phagosome	115 (1.16%)	563 (0.92%)	0.00505902	0.0109903	ko04145	Cellular Processes	Transport and catabolism
59	Lysine degradation	50 (0.51%)	216 (0.35%)	0.00531553	0.0113518	ko00310	Metabolism	Amino acid metabolism
60	Glycosylphosphatidylinositol(GPI)-anchor biosynthesis	46 (0.46%)	196 (0.32%)	0.0055742	0.0117058	ko00563	Metabolism	Glycan biosynthesis and metabolism
61	Vitamin B6 metabolism	22 (0.22%)	79 (0.13%)	0.00642943	0.0132805	ko00750	Metabolism	Metabolism of cofactors and vitamins
62	Cysteine and methionine metabolism	107 (1.08%)	535 (0.88%)	0.0122081	0.0248099	ko00270	Metabolism	Amino acid metabolism
63	Pantothenate and CoA biosynthesis	36 (0.36%)	155 (0.25%)	0.0151934	0.0302434	ko00770	Metabolism	Metabolism of cofactors and vitamins
64	Glycine, serine and threonine metabolism	99 (1%)	495 (0.81%)	0.0153617	0.0302434	ko00260	Metabolism	Amino acid metabolism
65	Carbon fixation in photosynthetic organisms	99 (1%)	500 (0.82%)	0.0198648	0.0385072	ko00710	Metabolism	Energy metabolism
66	Propanoate metabolism	68 (0.69%)	335 (0.55%)	0.0288551	0.0550871	ko00640	Metabolism	Carbohydrate metabolism
67	Galactose metabolism	92 (0.93%)	469 (0.77%)	0.0296935	0.0558415	ko00052	Metabolism	Carbohydrate metabolism
68	Photosynthesis	43 (0.43%)	207 (0.34%)	0.0506592	0.0938684	ko00195	Metabolism	Energy metabolism
69	Histidine metabolism	23 (0.23%)	101 (0.17%)	0.0547776	0.100029	ko00340	Metabolism	Amino acid metabolism
70	Glycerolipid metabolism	62 (0.63%)	314 (0.52%)	0.0569361	0.102485	ko00561	Metabolism	Lipid metabolism
71	Riboflavin metabolism	18 (0.18%)	76 (0.12%)	0.0596347	0.105831	ko00740	Metabolism	Metabolism of cofactors and vitamins
72	Taurine and hypotaurine metabolism	13 (0.13%)	51 (0.08%)	0.0607873	0.106378	ko00430	Metabolism	Metabolism of other amino acids
73	Selenocompound metabolism	34 (0.34%)	162 (0.27%)	0.0665866	0.11493	ko00450	Metabolism	Metabolism of other amino acids
74	Arachidonic acid metabolism	24 (0.24%)	109 (0.18%)	0.0704133	0.119893	ko00590	Metabolism	Lipid metabolism
75	Fructose and mannose metabolism	88 (0.89%)	470 (0.77%)	0.0833857	0.140088	ko00051	Metabolism	Carbohydrate metabolism
76	Natural killer cell mediated cytotoxicity	41 (0.41%)	207 (0.34%)	0.0999741	0.165747	ko04650	Organismal Systems	Immune system
77	Sesquiterpenoid and triterpenoid biosynthesis	48 (0.48%)	248 (0.41%)	0.109052	0.178449	ko00909	Metabolism	Metabolism of terpenoids and polyketides
78	Synthesis and degradation of ketone bodies	19 (0.19%)	88 (0.14%)	0.114702	0.185288	ko00072	Metabolism	Lipid metabolism
79	Sulfur metabolism	36 (0.36%)	182 (0.3%)	0.118333	0.188734	ko00920	Metabolism	Energy metabolism
80	C5-Branched dibasic acid metabolism	9 (0.09%)	37 (0.06%)	0.135133	0.212834	ko00660	Metabolism	Carbohydrate metabolism
81	Glycosphingolipid biosynthesis - globo series	7 (0.07%)	30 (0.05%)	0.20468	0.318392	ko00603	Metabolism	Glycan biosynthesis and metabolism
82	Ascorbate and aldarate metabolism	69 (0.7%)	387 (0.64%)	0.217575	0.334322	ko00053	Metabolism	Carbohydrate metabolism
83	Steroid biosynthesis	46 (0.46%)	254 (0.42%)	0.233308	0.354179	ko00100	Metabolism	Lipid metabolism
84	Glutathione metabolism	76 (0.77%)	434 (0.71%)	0.255811	0.383716	ko00480	Metabolism	Metabolism of other amino acids
85	RNA transport	380 (3.84%)	2270 (3.73%)	0.268957	0.398689	ko03013	Genetic Information Processing	Translation
86	Thiamine metabolism	6 (0.06%)	30 (0.05%)	0.359768	0.527102	ko00730	Metabolism	Metabolism of cofactors and vitamins
87	Biotin metabolism	2 (0.02%)	9 (0.01%)	0.443426	0.642203	ko00780	Metabolism	Metabolism of cofactors and vitamins
88	Peroxisome	119 (1.2%)	728 (1.2%)	0.488364	0.699249	ko04146	Cellular Processes	Transport and catabolism
89	Phenylalanine, tyrosine and tryptophan biosynthesis	55 (0.56%)	338 (0.55%)	0.519077	0.734873	ko00400	Metabolism	Amino acid metabolism
90	Caffeine metabolism	2 (0.02%)	11 (0.02%)	0.554491	0.776288	ko00232	Metabolism	Biosynthesis of other secondary metabolites
91	Inositol phosphate metabolism	56 (0.57%)	365 (0.6%)	0.702892	0.973235	ko00562	Metabolism	Carbohydrate metabolism
92	Nicotinate and nicotinamide metabolism	12 (0.12%)	84 (0.14%)	0.731216	1	ko00760	Metabolism	Metabolism of cofactors and vitamins
93	Phosphatidylinositol signaling system	66 (0.67%)	466 (0.77%)	0.903339	1	ko04070	Environmental Information Processing	Signal transduction
94	Other types of O-glycan biosynthesis	5 (0.05%)	51 (0.08%)	0.9334	1	ko00514	Metabolism	Glycan biosynthesis and metabolism
95	Ubiquinone and other terpenoid-quinone biosynthesis	38 (0.38%)	288 (0.47%)	0.935115	1	ko00130	Metabolism	Metabolism of cofactors and vitamins
96	mRNA surveillance pathway	212 (2.14%)	1429 (2.35%)	0.935281	1	ko03015	Genetic Information Processing	Translation
97	One carbon pool by folate	12 (0.12%)	106 (0.17%)	0.940188	1	ko00670	Metabolism	Metabolism of cofactors and vitamins
98	Glycosphingolipid biosynthesis - ganglio series	9 (0.09%)	84 (0.14%)	0.943101	1	ko00604	Metabolism	Glycan biosynthesis and metabolism
99	Regulation of autophagy	38 (0.38%)	305 (0.5%)	0.973111	1	ko04140	Cellular Processes	Transport and catabolism
100	N-Glycan biosynthesis	21 (0.21%)	192 (0.32%)	0.985674	1	ko00510	Metabolism	Glycan biosynthesis and metabolism
101	Lysine biosynthesis	19 (0.19%)	179 (0.29%)	0.987793	1	ko00300	Metabolism	Amino acid metabolism
102	Protein export	25 (0.25%)	226 (0.37%)	0.989391	1	ko03060	Genetic Information Processing	Folding, sorting and degradation
103	Ribosome biogenesis in eukaryotes	190 (1.92%)	1362 (2.24%)	0.991947	1	ko03008	Genetic Information Processing	Translation
104	RNA polymerase	107 (1.08%)	807 (1.32%)	0.99229	1	ko03020	Genetic Information Processing	Transcription
105	Proteasome	48 (0.48%)	403 (0.66%)	0.994211	1	ko03050	Genetic Information Processing	Folding, sorting and degradation
106	Sulfur relay system	2 (0.02%)	44 (0.07%)	0.996117	1	ko04122	Genetic Information Processing	Folding, sorting and degradation
107	Folate biosynthesis	4 (0.04%)	69 (0.11%)	0.997658	1	ko00790	Metabolism	Metabolism of cofactors and vitamins
108	Sphingolipid metabolism	14 (0.14%)	160 (0.26%)	0.998015	1	ko00600	Metabolism	Lipid metabolism
109	Purine metabolism	222 (2.24%)	1624 (2.67%)	0.998421	1	ko00230	Metabolism	Nucleotide metabolism
110	Non-homologous end-joining	6 (0.06%)	97 (0.16%)	0.999198	1	ko03450	Genetic Information Processing	Replication and repair
111	Amino sugar and nucleotide sugar metabolism	107 (1.08%)	871 (1.43%)	0.9996	1	ko00520	Metabolism	Carbohydrate metabolism
112	Circadian rhythm - mammal	13 (0.13%)	184 (0.3%)	0.999938	1	ko04710	Organismal Systems	Environmental adaptation
113	Protein processing in endoplasmic reticulum	236 (2.38%)	1815 (2.98%)	0.99996	1	ko04141	Genetic Information Processing	Folding, sorting and degradation
114	Spliceosome	300 (3.03%)	2275 (3.74%)	0.999985	1	ko03040	Genetic Information Processing	Transcription
115	SNARE interactions in vesicular transport	12 (0.12%)	204 (0.33%)	0.999998	1	ko04130	Genetic Information Processing	Folding, sorting and degradation
116	Glycosaminoglycan degradation	19 (0.19%)	280 (0.46%)	0.999999	1	ko00531	Metabolism	Glycan biosynthesis and metabolism
117	Homologous recombination	53 (0.54%)	723 (1.19%)	1	1	ko03440	Genetic Information Processing	Replication and repair
118	Mismatch repair	47 (0.47%)	548 (0.9%)	1	1	ko03430	Genetic Information Processing	Replication and repair
119	Basal transcription factors	32 (0.32%)	502 (0.82%)	1	1	ko03022	Genetic Information Processing	Transcription
120	Aminoacyl-tRNA biosynthesis	62 (0.63%)	680 (1.12%)	1	1	ko00970	Genetic Information Processing	Translation
121	DNA replication	52 (0.53%)	782 (1.28%)	1	1	ko03030	Genetic Information Processing	Replication and repair
122	Nucleotide excision repair	57 (0.58%)	865 (1.42%)	1	1	ko03420	Genetic Information Processing	Replication and repair
123	Pyrimidine metabolism	168 (1.7%)	1460 (2.4%)	1	1	ko00240	Metabolism	Nucleotide metabolism
124	Ubiquitin mediated proteolysis	110 (1.11%)	1082 (1.78%)	1	1	ko04120	Genetic Information Processing	Folding, sorting and degradation
125	Base excision repair	26 (0.26%)	438 (0.72%)	1	1	ko03410	Genetic Information Processing	Replication and repair
126	RNA degradation	124 (1.25%)	1357 (2.23%)	1	1	ko03018	Genetic Information Processing	Folding, sorting and degradation
#	Pathway	Differentially expressed genes
1	Ribosome	CL10019.Contig3_All, CL10163.Contig1_All, CL10163.Contig2_All, CL10163.Contig3_All, CL10414.Contig1_All, CL10414.Contig2_All, CL10414.Contig4_All, CL10484.Contig1_All, CL10515.Contig1_All, CL10635.Contig1_All, CL10635.Contig2_All, CL1085.Contig1_All, CL1085.Contig2_All, CL1085.Contig3_All, CL1093.Contig2_All, CL11036.Contig1_All, CL11036.Contig2_All, CL11036.Contig3_All, CL11042.Contig1_All, CL11…
2	Biosynthesis of secondary metabolites (no map in kegg database)	CL10068.Contig1_All, CL10077.Contig3_All, CL10092.Contig1_All, CL10179.Contig1_All, CL10179.Contig2_All, CL10179.Contig3_All, CL10191.Contig3_All, CL10198.Contig2_All, CL10213.Contig1_All, CL10213.Contig2_All, CL10244.Contig1_All, CL10244.Contig2_All, CL10245.Contig1_All, CL10249.Contig10_All, CL10249.Contig11_All, CL1027.Contig3_All, CL10287.Contig1_All, CL10321.Contig2_All, CL10456.Contig1_All,…
3	Metabolic pathways (no map in kegg database)	CL10004.Contig3_All, CL10055.Contig3_All, CL10065.Contig2_All, CL10065.Contig4_All, CL10068.Contig1_All, CL10092.Contig1_All, CL10097.Contig1_All, CL10097.Contig2_All, CL10161.Contig1_All, CL10161.Contig5_All, CL10179.Contig1_All, CL10179.Contig2_All, CL10179.Contig3_All, CL1019.Contig9_All, CL10191.Contig3_All, CL10198.Contig2_All, CL10213.Contig1_All, CL10213.Contig2_All, CL10215.Contig2_All, C…
4	Stilbenoid, diarylheptanoid and gingerol biosynthesis	CL10501.Contig2_All, CL10569.Contig2_All, CL10972.Contig3_All, CL10972.Contig4_All, CL10972.Contig5_All, CL11267.Contig2_All, CL11293.Contig1_All, CL11293.Contig2_All, CL11353.Contig1_All, CL11353.Contig2_All, CL11353.Contig3_All, CL11570.Contig1_All, CL11570.Contig2_All, CL11570.Contig3_All, CL11570.Contig4_All, CL11665.Contig3_All, CL1223.Contig3_All, CL1223.Contig4_All, CL1223.Contig7_All, CL1…
5	Photosynthesis - antenna proteins	CL1196.Contig1_All, CL1196.Contig2_All, CL1196.Contig3_All, CL12376.Contig1_All, CL12561.Contig1_All, CL12561.Contig2_All, CL12662.Contig1_All, CL12662.Contig2_All, CL13565.Contig1_All, CL13565.Contig2_All, CL15114.Contig1_All, CL15114.Contig2_All, CL3922.Contig1_All, CL3922.Contig2_All, CL478.Contig10_All, CL478.Contig11_All, CL478.Contig12_All, CL478.Contig1_All, CL478.Contig2_All, CL478.Contig…
6	Limonene and pinene degradation	CL10501.Contig2_All, CL10972.Contig3_All, CL10972.Contig4_All, CL10972.Contig5_All, CL11293.Contig1_All, CL11293.Contig2_All, CL11570.Contig1_All, CL11570.Contig2_All, CL11570.Contig3_All, CL11570.Contig4_All, CL11665.Contig3_All, CL1223.Contig3_All, CL1223.Contig4_All, CL1223.Contig7_All, CL1223.Contig8_All, CL12322.Contig3_All, CL12322.Contig5_All, CL125.Contig3_All, CL12700.Contig2_All, CL1299…
7	Flavone and flavonol biosynthesis	CL10264.Contig2_All, CL1123.Contig2_All, CL11665.Contig3_All, CL1223.Contig3_All, CL1223.Contig4_All, CL1223.Contig7_All, CL1223.Contig8_All, CL12718.Contig1_All, CL12778.Contig2_All, CL12964.Contig1_All, CL12964.Contig2_All, CL12964.Contig3_All, CL13687.Contig1_All, CL13703.Contig1_All, CL13703.Contig2_All, CL13851.Contig1_All, CL13851.Contig2_All, CL13925.Contig1_All, CL13925.Contig2_All, CL145…
8	Ether lipid metabolism	CL1019.Contig9_All, CL10407.Contig3_All, CL10464.Contig2_All, CL10489.Contig1_All, CL10493.Contig1_All, CL10493.Contig2_All, CL10493.Contig4_All, CL10493.Contig7_All, CL1114.Contig1_All, CL1114.Contig2_All, CL11196.Contig1_All, CL12059.Contig2_All, CL12453.Contig1_All, CL12453.Contig2_All, CL1258.Contig1_All, CL1283.Contig4_All, CL13007.Contig1_All, CL13036.Contig1_All, CL13036.Contig2_All, CL130…
9	Flavonoid biosynthesis	CL10569.Contig2_All, CL11267.Contig2_All, CL11353.Contig1_All, CL11353.Contig2_All, CL11353.Contig3_All, CL1161.Contig3_All, CL1161.Contig5_All, CL1161.Contig6_All, CL11665.Contig3_All, CL1223.Contig3_All, CL1223.Contig4_All, CL1223.Contig7_All, CL1223.Contig8_All, CL12542.Contig6_All, CL12593.Contig2_All, CL12825.Contig1_All, CL13382.Contig2_All, CL13382.Contig3_All, CL13687.Contig1_All, CL13703…
10	Glycolysis / Gluconeogenesis	CL10191.Contig3_All, CL10213.Contig1_All, CL10213.Contig2_All, CL10699.Contig27_All, CL12121.Contig5_All, CL12322.Contig3_All, CL12322.Contig5_All, CL12443.Contig1_All, CL12443.Contig2_All, CL12913.Contig2_All, CL12988.Contig1_All, CL13600.Contig1_All, CL13600.Contig2_All, CL13604.Contig1_All, CL13604.Contig2_All, CL13734.Contig2_All, CL14096.Contig1_All, CL14096.Contig2_All, CL14328.Contig12_All…
11	Phenylpropanoid biosynthesis	CL1027.Contig3_All, CL10569.Contig2_All, CL1066.Contig10_All, CL10893.Contig1_All, CL10893.Contig2_All, CL11267.Contig2_All, CL1127.Contig2_All, CL11353.Contig1_All, CL11353.Contig2_All, CL11353.Contig3_All, CL1223.Contig8_All, CL12344.Contig1_All, CL1254.Contig1_All, CL12585.Contig1_All, CL1261.Contig18_All, CL1261.Contig20_All, CL12825.Contig1_All, CL12913.Contig2_All, CL13385.Contig1_All, CL13…
12	Zeatin biosynthesis	CL10264.Contig2_All, CL10774.Contig2_All, CL1123.Contig2_All, CL1251.Contig1_All, CL1251.Contig2_All, CL1251.Contig3_All, CL1251.Contig4_All, CL12718.Contig1_All, CL12778.Contig2_All, CL12964.Contig1_All, CL12964.Contig2_All, CL12964.Contig3_All, CL1348.Contig11_All, CL1348.Contig1_All, CL1348.Contig2_All, CL1400.Contig2_All, CL1400.Contig3_All, CL14589.Contig1_All, CL14589.Contig2_All, CL1486.Co…
13	Cutin, suberine and wax biosynthesis	CL10569.Contig2_All, CL11293.Contig1_All, CL11293.Contig2_All, CL125.Contig3_All, CL13168.Contig2_All, CL13201.Contig2_All, CL14294.Contig1_All, CL14702.Contig1_All, CL14702.Contig2_All, CL14994.Contig10_All, CL14994.Contig14_All, CL14994.Contig15_All, CL14994.Contig5_All, CL14994.Contig6_All, CL15189.Contig1_All, CL15189.Contig2_All, CL15189.Contig4_All, CL2782.Contig1_All, CL2782.Contig2_All, C…
14	Glycerophospholipid metabolism	CL1019.Contig9_All, CL10284.Contig1_All, CL10407.Contig3_All, CL10464.Contig2_All, CL10489.Contig1_All, CL10493.Contig1_All, CL10493.Contig2_All, CL10493.Contig4_All, CL10493.Contig7_All, CL1105.Contig3_All, CL1105.Contig4_All, CL1114.Contig1_All, CL1114.Contig2_All, CL11196.Contig1_All, CL12059.Contig2_All, CL12453.Contig1_All, CL12453.Contig2_All, CL1283.Contig4_All, CL13007.Contig1_All, CL1303…
15	Oxidative phosphorylation	CL10065.Contig2_All, CL10065.Contig4_All, CL1016.Contig1_All, CL1016.Contig2_All, CL11346.Contig1_All, CL11346.Contig2_All, CL11916.Contig1_All, CL11936.Contig2_All, CL12274.Contig1_All, CL12719.Contig1_All, CL1283.Contig4_All, CL12890.Contig1_All, CL12966.Contig2_All, CL12966.Contig3_All, CL13358.Contig1_All, CL13706.Contig1_All, CL13706.Contig2_All, CL14418.Contig1_All, CL14418.Contig2_All, CL1…
16	Tyrosine metabolism	CL10191.Contig3_All, CL1143.Contig11_All, CL1143.Contig12_All, CL1143.Contig3_All, CL1143.Contig7_All, CL121.Contig11_All, CL12129.Contig1_All, CL12129.Contig2_All, CL12913.Contig2_All, CL14096.Contig1_All, CL14096.Contig2_All, CL15807.Contig2_All, CL16590.Contig10_All, CL16590.Contig13_All, CL16590.Contig4_All, CL16590.Contig9_All, CL17358.Contig10_All, CL17524.Contig21_All, CL2861.Contig1_All, …
17	Plant-pathogen interaction	CL10036.Contig2_All, CL10107.Contig1_All, CL10270.Contig2_All, CL10276.Contig5_All, CL10325.Contig2_All, CL10362.Contig1_All, CL10362.Contig2_All, CL10362.Contig3_All, CL10392.Contig3_All, CL10490.Contig1_All, CL10490.Contig2_All, CL10490.Contig5_All, CL10613.Contig1_All, CL10680.Contig1_All, CL10680.Contig2_All, CL1079.Contig1_All, CL1079.Contig3_All, CL1079.Contig6_All, CL11012.Contig1_All, CL1…
18	Nitrogen metabolism	CL10745.Contig1_All, CL10745.Contig2_All, CL11346.Contig1_All, CL11346.Contig2_All, CL12012.Contig2_All, CL13835.Contig1_All, CL13835.Contig2_All, CL13835.Contig3_All, CL13835.Contig4_All, CL14322.Contig1_All, CL14322.Contig2_All, CL14985.Contig1_All, CL17025.Contig9_All, CL17336.Contig1_All, CL18334.Contig64_All, CL18444.Contig7_All, CL1901.Contig1_All, CL1901.Contig2_All, CL200.Contig10_All, CL…
19	Diterpenoid biosynthesis	CL11231.Contig1_All, CL11231.Contig2_All, CL12700.Contig2_All, CL12991.Contig1_All, CL12991.Contig2_All, CL16022.Contig2_All, CL16914.Contig1_All, CL16914.Contig2_All, CL17000.Contig32_All, CL17000.Contig35_All, CL17000.Contig36_All, CL18371.Contig1_All, CL2371.Contig1_All, CL2371.Contig2_All, CL3129.Contig2_All, CL3498.Contig5_All, CL3906.Contig3_All, CL4125.Contig13_All, CL4125.Contig5_All, CL4…
20	Isoflavonoid biosynthesis	CL12700.Contig2_All, CL12991.Contig1_All, CL12991.Contig2_All, CL14607.Contig1_All, CL14607.Contig2_All, CL1526.Contig1_All, CL1526.Contig2_All, CL1526.Contig3_All, CL1526.Contig7_All, CL16022.Contig1_All, CL16022.Contig2_All, CL17000.Contig32_All, CL17000.Contig35_All, CL17000.Contig36_All, CL17799.Contig1_All, CL17799.Contig2_All, CL4318.Contig1_All, CL5255.Contig1_All, CL5255.Contig4_All, CL60…
21	Glyoxylate and dicarboxylate metabolism	CL12012.Contig2_All, CL12256.Contig1_All, CL126.Contig8_All, CL13077.Contig1_All, CL14322.Contig1_All, CL14322.Contig2_All, CL16566.Contig1_All, CL18181.Contig1_All, CL2689.Contig1_All, CL2689.Contig2_All, CL2689.Contig3_All, CL2689.Contig4_All, CL2806.Contig3_All, CL2806.Contig4_All, CL3233.Contig2_All, CL3415.Contig1_All, CL3415.Contig2_All, CL3415.Contig3_All, CL3415.Contig4_All, CL3867.Contig…
22	Carotenoid biosynthesis	CL10245.Contig1_All, CL10544.Contig1_All, CL10833.Contig3_All, CL10856.Contig1_All, CL11305.Contig2_All, CL11673.Contig1_All, CL14432.Contig3_All, CL16819.Contig1_All, CL16873.Contig14_All, CL16873.Contig17_All, CL16873.Contig19_All, CL16873.Contig1_All, CL16873.Contig2_All, CL16873.Contig3_All, CL16873.Contig4_All, CL16873.Contig7_All, CL16873.Contig8_All, CL16873.Contig9_All, CL16914.Contig1_Al…
23	Tryptophan metabolism	CL1119.Contig1_All, CL1119.Contig2_All, CL11305.Contig2_All, CL12322.Contig3_All, CL12322.Contig5_All, CL126.Contig8_All, CL12616.Contig1_All, CL15003.Contig1_All, CL1652.Contig1_All, CL2780.Contig8_All, CL2780.Contig9_All, CL2806.Contig3_All, CL2806.Contig4_All, CL3362.Contig4_All, CL4198.Contig1_All, CL4198.Contig3_All, CL4198.Contig4_All, CL4467.Contig1_All, CL4467.Contig4_All, CL450.Contig2_A…
24	Monoterpenoid biosynthesis	CL10321.Contig2_All, CL10819.Contig2_All, CL10999.Contig1_All, CL10999.Contig2_All, CL11053.Contig1_All, CL13807.Contig1_All, CL17138.Contig1_All, CL17138.Contig3_All, CL3202.Contig11_All, CL3202.Contig7_All, CL3202.Contig9_All, CL4076.Contig1_All, CL585.Contig1_All, CL585.Contig2_All, CL585.Contig3_All, CL585.Contig6_All, CL585.Contig7_All, CL585.Contig8_All, CL585.Contig9_All, CL5942.Contig1_Al…
25	Benzoxazinoid biosynthesis	CL1161.Contig3_All, CL1161.Contig5_All, CL1161.Contig6_All, CL12542.Contig6_All, CL13382.Contig2_All, CL13382.Contig3_All, CL1348.Contig11_All, CL1348.Contig1_All, CL1348.Contig2_All, CL14916.Contig26_All, CL1676.Contig4_All, CL1676.Contig5_All, CL2393.Contig1_All, CL2393.Contig2_All, CL2393.Contig4_All, CL2393.Contig6_All, CL2393.Contig7_All, CL2393.Contig9_All, CL3654.Contig5_All, CL5333.Contig…
26	Pentose and glucuronate interconversions	CL10249.Contig10_All, CL10249.Contig11_All, CL10407.Contig3_All, CL11919.Contig3_All, CL12181.Contig1_All, CL12181.Contig2_All, CL12322.Contig3_All, CL12322.Contig5_All, CL12323.Contig1_All, CL12323.Contig2_All, CL12686.Contig1_All, CL12686.Contig2_All, CL1283.Contig2_All, CL12900.Contig2_All, CL14145.Contig1_All, CL1467.Contig4_All, CL14910.Contig3_All, CL15003.Contig1_All, CL15132.Contig2_All, …
27	ABC transporters	CL10446.Contig1_All, CL10446.Contig2_All, CL10717.Contig1_All, CL11699.Contig2_All, CL11699.Contig5_All, CL121.Contig11_All, CL121.Contig14_All, CL121.Contig16_All, CL13167.Contig4_All, CL13377.Contig1_All, CL13377.Contig2_All, CL13394.Contig3_All, CL13567.Contig1_All, CL14474.Contig1_All, CL1488.Contig1_All, CL15018.Contig17_All, CL15018.Contig28_All, CL15018.Contig3_All, CL152.Contig4_All, CL15…
28	Alanine, aspartate and glutamate metabolism	CL10884.Contig1_All, CL1143.Contig11_All, CL1143.Contig12_All, CL1143.Contig3_All, CL1143.Contig7_All, CL12012.Contig2_All, CL13835.Contig1_All, CL13835.Contig2_All, CL13835.Contig3_All, CL13835.Contig4_All, CL14508.Contig1_All, CL14985.Contig1_All, CL1566.Contig3_All, CL16383.Contig5_All, CL17025.Contig9_All, CL18334.Contig64_All, CL1901.Contig1_All, CL1901.Contig2_All, CL2382.Contig3_All, CL238…
29	Plant hormone signal transduction	CL10008.Contig3_All, CL10062.Contig2_All, CL10062.Contig3_All, CL10564.Contig2_All, CL10977.Contig2_All, CL11019.Contig4_All, CL11023.Contig1_All, CL11235.Contig2_All, CL11277.Contig2_All, CL11277.Contig3_All, CL11301.Contig3_All, CL11308.Contig2_All, CL114.Contig40_All, CL11420.Contig3_All, CL11565.Contig2_All, CL11710.Contig1_All, CL11710.Contig2_All, CL118.Contig25_All, CL1191.Contig11_All, CL…
30	Terpenoid backbone biosynthesis	CL10068.Contig1_All, CL10774.Contig2_All, CL10895.Contig1_All, CL11053.Contig1_All, CL11114.Contig1_All, CL11114.Contig2_All, CL11294.Contig1_All, CL11294.Contig2_All, CL1251.Contig1_All, CL1251.Contig2_All, CL1251.Contig3_All, CL1251.Contig4_All, CL126.Contig8_All, CL12832.Contig6_All, CL14014.Contig1_All, CL15385.Contig3_All, CL17356.Contig2_All, CL1737.Contig3_All, CL1797.Contig1_All, CL1797.C…
31	Fatty acid biosynthesis	CL11571.Contig22_All, CL15800.Contig1_All, CL16765.Contig1_All, CL18108.Contig4_All, CL1936.Contig11_All, CL1936.Contig12_All, CL1936.Contig13_All, CL1936.Contig1_All, CL1936.Contig2_All, CL1936.Contig3_All, CL1936.Contig4_All, CL1936.Contig6_All, CL1936.Contig7_All, CL1936.Contig9_All, CL2281.Contig1_All, CL2281.Contig4_All, CL3292.Contig1_All, CL3292.Contig2_All, CL350.Contig10_All, CL350.Conti…
32	Pentose phosphate pathway	CL10633.Contig2_All, CL13287.Contig1_All, CL13604.Contig1_All, CL13604.Contig2_All, CL13734.Contig2_All, CL13762.Contig1_All, CL13762.Contig2_All, CL13762.Contig3_All, CL15023.Contig1_All, CL15023.Contig2_All, CL15650.Contig1_All, CL1839.Contig5_All, CL3027.Contig3_All, CL3731.Contig2_All, CL4221.Contig1_All, CL4221.Contig2_All, CL6371.Contig1_All, CL6583.Contig2_All, Unigene22942_All, Unigene327…
33	Circadian rhythm - plant	CL10004.Contig3_All, CL11011.Contig1_All, CL11011.Contig2_All, CL11306.Contig1_All, CL11306.Contig2_All, CL11306.Contig3_All, CL11562.Contig1_All, CL12169.Contig2_All, CL14472.Contig2_All, CL14472.Contig3_All, CL16447.Contig3_All, CL16641.Contig15_All, CL16641.Contig5_All, CL16962.Contig1_All, CL16962.Contig2_All, CL17328.Contig4_All, CL17328.Contig6_All, CL17328.Contig8_All, CL17407.Contig2_All,…
34	Valine, leucine and isoleucine biosynthesis	CL12514.Contig3_All, CL14412.Contig2_All, CL15763.Contig2_All, CL2959.Contig1_All, CL2959.Contig2_All, CL3825.Contig2_All, CL3825.Contig3_All, CL3825.Contig4_All, CL3825.Contig5_All, CL6681.Contig1_All, CL8515.Contig3_All, Unigene1055_All, Unigene14004_All, Unigene15913_All, Unigene17232_All, Unigene2441_All, Unigene29844_All, Unigene37624_All, Unigene37748_All, Unigene4090_All, Unigene47533_All,…
35	Isoquinoline alkaloid biosynthesis	CL121.Contig11_All, CL15807.Contig2_All, CL16590.Contig10_All, CL16590.Contig13_All, CL16590.Contig4_All, CL16590.Contig9_All, CL17524.Contig21_All, CL2861.Contig1_All, CL2861.Contig2_All, CL3154.Contig2_All, CL3154.Contig3_All, CL3887.Contig1_All, CL3887.Contig2_All, CL3887.Contig3_All, CL3887.Contig4_All, CL3887.Contig5_All, CL4748.Contig1_All, CL660.Contig3_All, Unigene14061_All, Unigene1560_A…
36	Butanoate metabolism	CL11310.Contig1_All, CL1143.Contig11_All, CL1143.Contig12_All, CL1143.Contig3_All, CL1143.Contig7_All, CL12514.Contig3_All, CL126.Contig8_All, CL14412.Contig2_All, CL15421.Contig1_All, CL1566.Contig3_All, CL16383.Contig5_All, CL18049.Contig3_All, CL2239.Contig4_All, CL3276.Contig3_All, CL5713.Contig1_All, CL5713.Contig2_All, CL5713.Contig3_All, CL5854.Contig2_All, Unigene12593_All, Unigene12851_A…
37	Fatty acid metabolism	CL10191.Contig3_All, CL12322.Contig3_All, CL12322.Contig5_All, CL126.Contig8_All, CL12757.Contig1_All, CL12757.Contig2_All, CL12913.Contig2_All, CL13716.Contig1_All, CL13716.Contig2_All, CL14096.Contig1_All, CL14096.Contig2_All, CL15003.Contig1_All, CL16817.Contig22_All, CL16817.Contig9_All, CL17358.Contig10_All, CL2981.Contig2_All, CL2981.Contig4_All, CL2981.Contig5_All, CL2981.Contig7_All, CL29…
38	Indole alkaloid biosynthesis	CL4015.Contig11_All, CL4015.Contig1_All, CL4015.Contig2_All, CL4015.Contig3_All, CL4015.Contig5_All, CL4015.Contig6_All, CL4015.Contig7_All, CL4015.Contig9_All, CL5466.Contig2_All, CL7350.Contig2_All, CL7956.Contig1_All, Unigene46942_All, Unigene50133_All, Unigene64217_All, Unigene65989_All, Unigene746_All
39	Citrate cycle (TCA cycle)	CL10213.Contig1_All, CL10213.Contig2_All, CL10699.Contig27_All, CL12121.Contig5_All, CL12256.Contig1_All, CL12443.Contig1_All, CL12443.Contig2_All, CL14328.Contig12_All, CL14328.Contig5_All, CL14412.Contig2_All, CL15715.Contig2_All, CL15715.Contig3_All, CL15715.Contig5_All, CL16813.Contig1_All, CL17086.Contig1_All, CL2737.Contig41_All, CL3415.Contig1_All, CL3415.Contig2_All, CL3415.Contig3_All, C…
40	Other glycan degradation	CL10544.Contig1_All, CL10833.Contig2_All, CL10833.Contig3_All, CL10856.Contig1_All, CL11673.Contig1_All, CL14432.Contig2_All, CL14432.Contig3_All, CL15309.Contig2_All, CL15309.Contig4_All, CL15611.Contig5_All, CL15929.Contig1_All, CL16058.Contig24_All, CL16748.Contig1_All, CL16873.Contig14_All, CL16873.Contig17_All, CL16873.Contig19_All, CL16873.Contig1_All, CL16873.Contig2_All, CL16873.Contig3_A…
41	beta-Alanine metabolism	CL12322.Contig3_All, CL12322.Contig5_All, CL13264.Contig2_All, CL15003.Contig1_All, CL1566.Contig3_All, CL15903.Contig1_All, CL15903.Contig2_All, CL16383.Contig5_All, CL3338.Contig3_All, CL3605.Contig1_All, CL3605.Contig3_All, CL3605.Contig4_All, CL3854.Contig3_All, CL4198.Contig1_All, CL4198.Contig3_All, CL4198.Contig4_All, CL4748.Contig1_All, CL4897.Contig1_All, CL9424.Contig1_All, CL944.Contig…
42	Starch and sucrose metabolism	CL10249.Contig10_All, CL10249.Contig11_All, CL10407.Contig3_All, CL10778.Contig2_All, CL10893.Contig1_All, CL10893.Contig2_All, CL12036.Contig1_All, CL12036.Contig2_All, CL12040.Contig2_All, CL12181.Contig1_All, CL12181.Contig2_All, CL12323.Contig1_All, CL12323.Contig2_All, CL12331.Contig3_All, CL1254.Contig1_All, CL12686.Contig1_All, CL12686.Contig2_All, CL12694.Contig3_All, CL1283.Contig2_All, …
43	Brassinosteroid biosynthesis	CL10287.Contig1_All, CL12522.Contig2_All, CL1486.Contig2_All, CL1486.Contig7_All, CL1486.Contig8_All, CL1486.Contig9_All, CL15281.Contig2_All, CL2823.Contig1_All, CL2823.Contig4_All, CL5195.Contig1_All, CL5195.Contig2_All, CL7065.Contig2_All, CL7065.Contig3_All, CL7366.Contig1_All, CL755.Contig12_All, CL755.Contig1_All, CL755.Contig4_All, CL755.Contig5_All, CL755.Contig6_All, CL755.Contig7_All, U…
44	Arginine and proline metabolism	CL10496.Contig1_All, CL10496.Contig2_All, CL11094.Contig1_All, CL11094.Contig2_All, CL11747.Contig3_All, CL12012.Contig2_All, CL12322.Contig3_All, CL12322.Contig5_All, CL13264.Contig2_All, CL13835.Contig1_All, CL13835.Contig2_All, CL13835.Contig3_All, CL13835.Contig4_All, CL14508.Contig1_All, CL15003.Contig1_All, CL15471.Contig1_All, CL15471.Contig2_All, CL15471.Contig3_All, CL16235.Contig2_All, …
45	Glucosinolate biosynthesis	CL12616.Contig1_All, CL15763.Contig2_All, CL3362.Contig4_All, CL450.Contig2_All, CL8416.Contig2_All, CL8515.Contig3_All, CL8932.Contig3_All, Unigene2441_All, Unigene37624_All, Unigene49689_All, Unigene51173_All, Unigene59888_All, Unigene63384_All, Unigene70116_All, Unigene70413_All, Unigene71350_All, Unigene72346_All, Unigene72501_All, Unigene72619_All, Unigene72897_All, Unigene852_All
46	alpha-Linolenic acid metabolism	CL10161.Contig1_All, CL10161.Contig5_All, CL1027.Contig3_All, CL10425.Contig1_All, CL10425.Contig2_All, CL11486.Contig1_All, CL11486.Contig2_All, CL13840.Contig3_All, CL13840.Contig5_All, CL13840.Contig7_All, CL15947.Contig3_All, CL16183.Contig1_All, CL16183.Contig2_All, CL16183.Contig3_All, CL16427.Contig12_All, CL16427.Contig1_All, CL16427.Contig7_All, CL16427.Contig8_All, CL16817.Contig22_All,…
47	Phenylalanine metabolism	CL1027.Contig3_All, CL1127.Contig2_All, CL11353.Contig1_All, CL11353.Contig2_All, CL11353.Contig3_All, CL12344.Contig1_All, CL12585.Contig1_All, CL13385.Contig1_All, CL13385.Contig2_All, CL14113.Contig1_All, CL14113.Contig2_All, CL15807.Contig2_All, CL16590.Contig10_All, CL16590.Contig13_All, CL16590.Contig4_All, CL16590.Contig9_All, CL17964.Contig2_All, CL17964.Contig3_All, CL17964.Contig4_All, …
48	Biosynthesis of unsaturated fatty acids	CL10287.Contig1_All, CL11597.Contig1_All, CL11597.Contig2_All, CL12522.Contig2_All, CL16803.Contig2_All, CL2748.Contig2_All, CL2823.Contig1_All, CL3119.Contig2_All, CL350.Contig10_All, CL350.Contig8_All, CL350.Contig9_All, CL4548.Contig6_All, CL4957.Contig4_All, CL4957.Contig5_All, CL5025.Contig1_All, CL543.Contig11_All, CL543.Contig3_All, CL543.Contig5_All, CL5989.Contig21_All, CL5989.Contig2_Al…
49	Cyanoamino acid metabolism	CL10893.Contig1_All, CL10893.Contig2_All, CL10972.Contig3_All, CL1254.Contig1_All, CL1348.Contig11_All, CL1348.Contig1_All, CL1348.Contig2_All, CL1370.Contig11_All, CL1370.Contig15_All, CL1370.Contig1_All, CL1370.Contig2_All, CL1370.Contig7_All, CL14132.Contig2_All, CL14225.Contig1_All, CL14225.Contig3_All, CL14225.Contig5_All, CL1569.Contig3_All, CL15858.Contig2_All, CL16022.Contig1_All, CL16022…
50	Fatty acid elongation	CL10077.Contig3_All, CL10287.Contig1_All, CL10984.Contig1_All, CL11552.Contig2_All, CL11552.Contig3_All, CL11552.Contig4_All, CL1220.Contig2_All, CL12522.Contig2_All, CL13160.Contig1_All, CL2823.Contig1_All, CL6569.Contig1_All, CL7572.Contig1_All, CL7572.Contig2_All, CL7572.Contig3_All, Unigene37227_All, Unigene37335_All, Unigene39313_All, Unigene42443_All, Unigene43300_All, Unigene43549_All, Uni…
51	Endocytosis	CL10004.Contig3_All, CL1019.Contig9_All, CL10251.Contig1_All, CL10407.Contig3_All, CL10464.Contig2_All, CL10489.Contig1_All, CL10493.Contig1_All, CL10493.Contig2_All, CL10493.Contig4_All, CL10493.Contig7_All, CL11024.Contig2_All, CL1114.Contig1_All, CL1114.Contig2_All, CL11196.Contig1_All, CL11716.Contig1_All, CL11716.Contig2_All, CL12059.Contig2_All, CL1238.Contig2_All, CL12453.Contig1_All, CL12…
52	Tropane, piperidine and pyridine alkaloid biosynthesis	CL15807.Contig2_All, CL16590.Contig10_All, CL16590.Contig13_All, CL16590.Contig4_All, CL16590.Contig9_All, CL3154.Contig2_All, CL3154.Contig3_All, CL350.Contig8_All, CL350.Contig9_All, CL4748.Contig1_All, CL6642.Contig3_All, CL6642.Contig4_All, CL6981.Contig7_All, Unigene14061_All, Unigene1560_All, Unigene33083_All, Unigene35570_All, Unigene38298_All, Unigene38821_All, Unigene57829_All, Unigene58…
53	Linoleic acid metabolism	CL10161.Contig1_All, CL10161.Contig5_All, CL11310.Contig1_All, CL12399.Contig2_All, CL13840.Contig3_All, CL13840.Contig5_All, CL13840.Contig7_All, CL15421.Contig1_All, CL2239.Contig4_All, CL2534.Contig1_All, CL3004.Contig1_All, CL3004.Contig2_All, CL3004.Contig3_All, CL3004.Contig4_All, CL3276.Contig3_All, Unigene24297_All, Unigene33276_All, Unigene33628_All, Unigene40381_All, Unigene40382_All, U…
54	Valine, leucine and isoleucine degradation	CL12121.Contig5_All, CL12322.Contig3_All, CL12322.Contig5_All, CL126.Contig8_All, CL14899.Contig1_All, CL14899.Contig2_All, CL14899.Contig3_All, CL15003.Contig1_All, CL15005.Contig1_All, CL15005.Contig3_All, CL15763.Contig2_All, CL18049.Contig3_All, CL2067.Contig2_All, CL376.Contig4_All, CL3854.Contig3_All, CL4198.Contig1_All, CL4198.Contig3_All, CL4198.Contig4_All, CL4897.Contig1_All, CL5713.Con…
55	Porphyrin and chlorophyll metabolism	CL10244.Contig1_All, CL10244.Contig2_All, CL10911.Contig1_All, CL10911.Contig2_All, CL11310.Contig1_All, CL11379.Contig2_All, CL12305.Contig2_All, CL13442.Contig1_All, CL13481.Contig1_All, CL13481.Contig2_All, CL15016.Contig7_All, CL15421.Contig1_All, CL15421.Contig2_All, CL18175.Contig1_All, CL18439.Contig1_All, CL1960.Contig1_All, CL1960.Contig2_All, CL2239.Contig3_All, CL2239.Contig4_All, CL23…
56	Anthocyanin biosynthesis	CL15579.Contig1_All, CL1676.Contig2_All, CL776.Contig1_All, CL776.Contig2_All, CL8735.Contig1_All, CL8735.Contig4_All, Unigene1082_All, Unigene35598_All, Unigene37887_All, Unigene50611_All, Unigene53805_All, Unigene59464_All
57	Pyruvate metabolism	CL10213.Contig1_All, CL10213.Contig2_All, CL10699.Contig27_All, CL11571.Contig22_All, CL12121.Contig5_All, CL12291.Contig2_All, CL12322.Contig3_All, CL12322.Contig5_All, CL12443.Contig1_All, CL12443.Contig2_All, CL126.Contig8_All, CL12773.Contig1_All, CL12988.Contig1_All, CL14328.Contig12_All, CL14328.Contig5_All, CL14412.Contig2_All, CL15003.Contig1_All, CL16765.Contig1_All, CL16993.Contig2_All,…
58	Phagosome	CL10065.Contig2_All, CL10065.Contig4_All, CL10808.Contig2_All, CL11315.Contig1_All, CL11936.Contig2_All, CL12092.Contig1_All, CL1225.Contig2_All, CL1225.Contig3_All, CL1225.Contig6_All, CL14869.Contig1_All, CL14869.Contig2_All, CL17458.Contig17_All, CL17510.Contig1_All, CL17915.Contig1_All, CL18315.Contig1_All, CL18315.Contig2_All, CL18315.Contig3_All, CL18315.Contig4_All, CL18393.Contig4_All, CL…
59	Lysine degradation	CL10198.Contig2_All, CL12322.Contig3_All, CL12322.Contig5_All, CL126.Contig8_All, CL15003.Contig1_All, CL2308.Contig2_All, CL2308.Contig4_All, CL3560.Contig21_All, CL4198.Contig1_All, CL4198.Contig3_All, CL4198.Contig4_All, CL4897.Contig1_All, CL8134.Contig6_All, CL944.Contig2_All, CL944.Contig3_All, Unigene12210_All, Unigene13429_All, Unigene20044_All, Unigene25834_All, Unigene27928_All, Unigene…
60	Glycosylphosphatidylinositol(GPI)-anchor biosynthesis	CL13129.Contig32_All, CL1322.Contig1_All, CL1322.Contig2_All, CL16908.Contig1_All, CL17087.Contig1_All, CL17087.Contig2_All, CL3047.Contig3_All, CL3047.Contig4_All, CL3047.Contig6_All, CL5007.Contig3_All, CL6447.Contig2_All, CL7690.Contig1_All, CL7690.Contig2_All, CL7925.Contig3_All, CL8287.Contig2_All, CL8446.Contig3_All, CL8446.Contig5_All, CL8446.Contig6_All, CL8446.Contig7_All, CL8880.Contig1…
61	Vitamin B6 metabolism	CL13392.Contig3_All, CL15625.Contig1_All, CL18311.Contig2_All, CL18311.Contig5_All, CL4514.Contig1_All, CL4514.Contig2_All, CL4514.Contig4_All, CL4514.Contig5_All, CL9495.Contig2_All, Unigene18824_All, Unigene36585_All, Unigene46113_All, Unigene59499_All, Unigene68991_All, Unigene69497_All, Unigene69498_All, Unigene70098_All, Unigene70109_All, Unigene70268_All, Unigene71611_All, Unigene72286_All,…
62	Cysteine and methionine metabolism	CL10179.Contig1_All, CL10179.Contig2_All, CL10179.Contig3_All, CL10296.Contig5_All, CL10344.Contig1_All, CL10344.Contig2_All, CL1050.Contig10_All, CL1050.Contig1_All, CL1050.Contig2_All, CL1050.Contig3_All, CL1050.Contig4_All, CL1050.Contig6_All, CL1050.Contig7_All, CL1050.Contig8_All, CL1050.Contig9_All, CL13264.Contig2_All, CL1437.Contig9_All, CL15471.Contig1_All, CL15471.Contig2_All, CL15471.C…
63	Pantothenate and CoA biosynthesis	CL12514.Contig3_All, CL15763.Contig2_All, CL15903.Contig1_All, CL15903.Contig2_All, CL18106.Contig5_All, CL8515.Contig3_All, Unigene12482_All, Unigene15913_All, Unigene17232_All, Unigene2441_All, Unigene27980_All, Unigene29844_All, Unigene37624_All, Unigene4090_All, Unigene47533_All, Unigene49689_All, Unigene50063_All, Unigene56110_All, Unigene58216_All, Unigene69263_All, Unigene69352_All, Unigen…
64	Glycine, serine and threonine metabolism	CL10179.Contig1_All, CL10179.Contig2_All, CL10179.Contig3_All, CL12121.Contig5_All, CL13392.Contig3_All, CL17821.Contig4_All, CL17821.Contig8_All, CL17821.Contig9_All, CL3560.Contig21_All, CL3825.Contig2_All, CL3825.Contig3_All, CL3825.Contig4_All, CL3825.Contig5_All, CL4748.Contig1_All, CL6272.Contig5_All, CL6958.Contig3_All, CL7144.Contig1_All, CL7144.Contig2_All, CL7144.Contig3_All, CL7594.Con…
65	Carbon fixation in photosynthetic organisms	CL10213.Contig1_All, CL10213.Contig2_All, CL12017.Contig2_All, CL12291.Contig2_All, CL12988.Contig1_All, CL13604.Contig1_All, CL13604.Contig2_All, CL13734.Contig2_All, CL14328.Contig12_All, CL14328.Contig5_All, CL15023.Contig1_All, CL15023.Contig2_All, CL16993.Contig2_All, CL17516.Contig3_All, CL17617.Contig31_All, CL18296.Contig2_All, CL1839.Contig5_All, CL1934.Contig3_All, CL2157.Contig3_All, C…
66	Propanoate metabolism	CL11571.Contig22_All, CL12322.Contig3_All, CL12322.Contig5_All, CL126.Contig8_All, CL15003.Contig1_All, CL16765.Contig1_All, CL2281.Contig1_All, CL2281.Contig4_All, CL3838.Contig1_All, CL3854.Contig3_All, CL4198.Contig1_All, CL4198.Contig3_All, CL4198.Contig4_All, CL4539.Contig1_All, CL4539.Contig4_All, CL4897.Contig1_All, CL5810.Contig4_All, CL8529.Contig2_All, CL944.Contig2_All, CL944.Contig3_A…
67	Galactose metabolism	CL11385.Contig1_All, CL11385.Contig2_All, CL11385.Contig3_All, CL11385.Contig4_All, CL11724.Contig1_All, CL12036.Contig1_All, CL12036.Contig2_All, CL13600.Contig1_All, CL13600.Contig2_All, CL13610.Contig1_All, CL14045.Contig1_All, CL15309.Contig2_All, CL15309.Contig4_All, CL15650.Contig1_All, CL15876.Contig1_All, CL15876.Contig2_All, CL15876.Contig3_All, CL15935.Contig1_All, CL1694.Contig1_All, C…
68	Photosynthesis	CL12470.Contig1_All, CL12470.Contig2_All, CL13088.Contig2_All, CL13419.Contig1_All, CL14326.Contig1_All, CL14326.Contig2_All, CL15565.Contig1_All, CL15565.Contig2_All, CL15578.Contig1_All, CL1878.Contig2_All, CL5804.Contig1_All, CL5804.Contig2_All, CL5866.Contig1_All, CL5866.Contig2_All, CL5866.Contig3_All, CL6096.Contig1_All, CL6814.Contig5_All, CL8202.Contig1_All, CL8202.Contig2_All, CL8674.Con…
69	Histidine metabolism	CL12322.Contig3_All, CL12322.Contig5_All, CL15003.Contig1_All, CL3568.Contig1_All, CL4198.Contig1_All, CL4198.Contig3_All, CL4198.Contig4_All, CL4897.Contig1_All, CL944.Contig2_All, CL944.Contig3_All, Unigene40278_All, Unigene46827_All, Unigene53998_All, Unigene55535_All, Unigene68770_All, Unigene68789_All, Unigene69865_All, Unigene69866_All, Unigene70360_All, Unigene71240_All, Unigene71826_All, …
70	Glycerolipid metabolism	CL10284.Contig1_All, CL11724.Contig1_All, CL12322.Contig3_All, CL12322.Contig5_All, CL13610.Contig1_All, CL13840.Contig3_All, CL13840.Contig5_All, CL13840.Contig7_All, CL15003.Contig1_All, CL3060.Contig1_All, CL4198.Contig1_All, CL4198.Contig3_All, CL4198.Contig4_All, CL4897.Contig1_All, CL5410.Contig1_All, CL5410.Contig2_All, CL5410.Contig3_All, CL5410.Contig4_All, CL5410.Contig5_All, CL7706.Con…
71	Riboflavin metabolism	CL10215.Contig2_All, CL12125.Contig1_All, CL2809.Contig1_All, CL3348.Contig4_All, CL3348.Contig5_All, CL558.Contig2_All, CL5837.Contig1_All, CL5837.Contig2_All, CL8956.Contig6_All, CL926.Contig1_All, CL926.Contig2_All, Unigene38269_All, Unigene41150_All, Unigene56082_All, Unigene69440_All, Unigene71672_All, Unigene71864_All, Unigene72485_All
72	Taurine and hypotaurine metabolism	CL1566.Contig3_All, CL16383.Contig5_All, CL17682.Contig2_All, CL17682.Contig3_All, CL17682.Contig5_All, CL17682.Contig6_All, Unigene20019_All, Unigene24818_All, Unigene3321_All, Unigene45700_All, Unigene49524_All, Unigene62977_All, Unigene63787_All
73	Selenocompound metabolism	CL1050.Contig10_All, CL1050.Contig1_All, CL1050.Contig2_All, CL1050.Contig3_All, CL1050.Contig4_All, CL1050.Contig6_All, CL1050.Contig7_All, CL1050.Contig8_All, CL1050.Contig9_All, CL17624.Contig9_All, CL1890.Contig1_All, Unigene24990_All, Unigene27610_All, Unigene33173_All, Unigene36521_All, Unigene38356_All, Unigene41854_All, Unigene62186_All, Unigene62880_All, Unigene64131_All, Unigene68543_Al…
74	Arachidonic acid metabolism	CL10819.Contig2_All, CL13840.Contig3_All, CL13840.Contig5_All, CL13840.Contig7_All, CL15957.Contig1_All, CL17682.Contig2_All, CL17682.Contig3_All, CL17682.Contig5_All, CL17682.Contig6_All, CL2239.Contig3_All, CL274.Contig8_All, CL8412.Contig2_All, Unigene15748_All, Unigene20019_All, Unigene24652_All, Unigene41638_All, Unigene43855_All, Unigene49524_All, Unigene58578_All, Unigene62977_All, Unigene…
75	Fructose and mannose metabolism	CL11217.Contig1_All, CL11310.Contig1_All, CL13600.Contig1_All, CL13600.Contig2_All, CL13604.Contig1_All, CL13604.Contig2_All, CL13734.Contig2_All, CL14804.Contig11_All, CL15023.Contig1_All, CL15023.Contig2_All, CL15047.Contig13_All, CL15421.Contig1_All, CL15650.Contig1_All, CL170.Contig29_All, CL17106.Contig2_All, CL1730.Contig2_All, CL1730.Contig3_All, CL17779.Contig10_All, CL1839.Contig5_All, C…
76	Natural killer cell mediated cytotoxicity	CL11315.Contig1_All, CL15705.Contig1_All, CL15705.Contig2_All, CL16472.Contig8_All, CL18026.Contig1_All, CL18269.Contig8_All, CL2174.Contig5_All, CL2176.Contig3_All, CL2197.Contig7_All, CL2197.Contig8_All, CL4280.Contig1_All, CL4280.Contig2_All, CL4745.Contig8_All, CL4745.Contig9_All, CL6006.Contig2_All, CL6164.Contig2_All, CL7275.Contig3_All, CL7275.Contig5_All, CL7742.Contig3_All, Unigene1463_A…
77	Sesquiterpenoid and triterpenoid biosynthesis	CL10899.Contig2_All, CL11231.Contig1_All, CL11231.Contig2_All, CL12418.Contig1_All, CL1526.Contig2_All, CL1526.Contig3_All, CL1526.Contig7_All, CL166.Contig17_All, CL166.Contig19_All, CL166.Contig20_All, CL166.Contig21_All, CL166.Contig28_All, CL166.Contig4_All, CL166.Contig6_All, CL17670.Contig3_All, CL17670.Contig4_All, CL17670.Contig6_All, CL17799.Contig1_All, CL17799.Contig2_All, CL18371.Cont…
78	Synthesis and degradation of ketone bodies	CL126.Contig8_All, CL18049.Contig3_All, CL5713.Contig1_All, CL5713.Contig2_All, CL5713.Contig3_All, CL5854.Contig2_All, Unigene12851_All, Unigene18949_All, Unigene20044_All, Unigene62062_All, Unigene62319_All, Unigene69478_All, Unigene70367_All, Unigene70645_All, Unigene70924_All, Unigene72320_All, Unigene72346_All, Unigene72965_All, Unigene9550_All
79	Sulfur metabolism	CL10344.Contig1_All, CL10344.Contig2_All, CL12616.Contig1_All, CL1982.Contig11_All, CL1982.Contig5_All, CL1982.Contig6_All, CL1982.Contig8_All, CL854.Contig22_All, CL854.Contig6_All, CL9013.Contig1_All, Unigene24990_All, Unigene25822_All, Unigene40395_All, Unigene43703_All, Unigene55321_All, Unigene62880_All, Unigene68747_All, Unigene69339_All, Unigene69375_All, Unigene69486_All, Unigene69598_All…
80	C5-Branched dibasic acid metabolism	CL12514.Contig3_All, Unigene15913_All, Unigene29844_All, Unigene69263_All, Unigene70314_All, Unigene70780_All, Unigene71541_All, Unigene71790_All, Unigene71809_All
81	Glycosphingolipid biosynthesis - globo series	CL11724.Contig1_All, CL13610.Contig1_All, CL16748.Contig1_All, CL4888.Contig3_All, CL5950.Contig3_All, Unigene45294_All, Unigene62964_All
82	Ascorbate and aldarate metabolism	CL10249.Contig10_All, CL10249.Contig11_All, CL10727.Contig2_All, CL11284.Contig1_All, CL12322.Contig3_All, CL12322.Contig5_All, CL14765.Contig1_All, CL14765.Contig2_All, CL14978.Contig1_All, CL14978.Contig2_All, CL14978.Contig4_All, CL15003.Contig1_All, CL16304.Contig1_All, CL17429.Contig5_All, CL17429.Contig8_All, CL17789.Contig16_All, CL18284.Contig4_All, CL18284.Contig5_All, CL18284.Contig6_Al…
83	Steroid biosynthesis	CL10215.Contig2_All, CL10612.Contig2_All, CL1183.Contig3_All, CL13426.Contig1_All, CL13840.Contig3_All, CL13840.Contig5_All, CL13840.Contig7_All, CL13853.Contig1_All, CL14714.Contig1_All, CL1581.Contig15_All, CL16245.Contig2_All, CL16245.Contig3_All, CL17584.Contig12_All, CL1776.Contig4_All, CL2556.Contig10_All, CL2556.Contig11_All, CL2556.Contig12_All, CL2556.Contig17_All, CL4141.Contig2_All, CL…
84	Glutathione metabolism	CL1098.Contig1_All, CL1098.Contig2_All, CL1098.Contig3_All, CL12224.Contig1_All, CL12224.Contig2_All, CL1266.Contig1_All, CL1266.Contig4_All, CL1266.Contig5_All, CL12783.Contig2_All, CL12783.Contig3_All, CL13264.Contig2_All, CL13287.Contig1_All, CL14707.Contig1_All, CL15455.Contig1_All, CL15957.Contig1_All, CL16786.Contig2_All, CL16813.Contig1_All, CL17429.Contig5_All, CL17429.Contig8_All, CL1755…
85	RNA transport	CL10110.Contig2_All, CL10110.Contig5_All, CL10493.Contig5_All, CL10493.Contig6_All, CL1056.Contig6_All, CL10596.Contig1_All, CL10596.Contig2_All, CL11176.Contig1_All, CL11176.Contig3_All, CL11217.Contig1_All, CL11543.Contig2_All, CL11562.Contig1_All, CL12011.Contig10_All, CL12011.Contig45_All, CL12458.Contig1_All, CL12458.Contig2_All, CL12890.Contig1_All, CL12895.Contig2_All, CL1292.Contig1_All, …
86	Thiamine metabolism	CL12333.Contig2_All, CL17130.Contig3_All, CL17130.Contig4_All, CL17130.Contig6_All, Unigene37786_All, Unigene70416_All
87	Biotin metabolism	Unigene71651_All, Unigene71990_All
88	Peroxisome	CL10179.Contig1_All, CL10179.Contig2_All, CL10179.Contig3_All, CL11392.Contig3_All, CL12442.Contig1_All, CL12442.Contig2_All, CL12442.Contig3_All, CL12442.Contig4_All, CL12757.Contig1_All, CL12757.Contig2_All, CL13716.Contig1_All, CL13716.Contig2_All, CL1528.Contig10_All, CL16813.Contig1_All, CL17826.Contig13_All, CL17826.Contig16_All, CL17826.Contig5_All, CL18049.Contig3_All, CL18181.Contig1_All…
89	Phenylalanine, tyrosine and tryptophan biosynthesis	CL10092.Contig1_All, CL11746.Contig3_All, CL13736.Contig1_All, CL140.Contig7_All, CL15807.Contig2_All, CL16568.Contig1_All, CL16590.Contig10_All, CL16590.Contig13_All, CL16590.Contig4_All, CL16590.Contig9_All, CL3154.Contig2_All, CL3154.Contig3_All, CL400.Contig5_All, CL4792.Contig1_All, CL4792.Contig2_All, CL4792.Contig3_All, CL4792.Contig4_All, CL4792.Contig5_All, CL5309.Contig2_All, CL6663.Con…
90	Caffeine metabolism	Unigene69216_All, Unigene70843_All
91	Inositol phosphate metabolism	CL10004.Contig3_All, CL10055.Contig3_All, CL1330.Contig1_All, CL1330.Contig2_All, CL14840.Contig1_All, CL14840.Contig2_All, CL16434.Contig1_All, CL17885.Contig29_All, CL18393.Contig4_All, CL2584.Contig6_All, CL3181.Contig1_All, CL3316.Contig3_All, CL3316.Contig4_All, CL3316.Contig5_All, CL4357.Contig2_All, CL4705.Contig2_All, CL4705.Contig4_All, CL7257.Contig5_All, CL8476.Contig1_All, CL8828.Cont…
92	Nicotinate and nicotinamide metabolism	CL190.Contig8_All, CL2634.Contig1_All, CL2957.Contig2_All, CL9627.Contig12_All, CL9627.Contig8_All, CL9627.Contig9_All, Unigene1276_All, Unigene34236_All, Unigene62289_All, Unigene70079_All, Unigene70091_All, Unigene72633_All
93	Phosphatidylinositol signaling system	CL10004.Contig3_All, CL10055.Contig3_All, CL10613.Contig1_All, CL15721.Contig1_All, CL16434.Contig1_All, CL17629.Contig2_All, CL17885.Contig29_All, CL18393.Contig4_All, CL1861.Contig1_All, CL1861.Contig2_All, CL1861.Contig3_All, CL1861.Contig4_All, CL2090.Contig1_All, CL2090.Contig2_All, CL2090.Contig4_All, CL2090.Contig5_All, CL2584.Contig6_All, CL3181.Contig1_All, CL3316.Contig3_All, CL3316.Con…
94	Other types of O-glycan biosynthesis	CL1078.Contig4_All, CL17703.Contig2_All, CL52.Contig5_All, Unigene45341_All, Unigene71144_All
95	Ubiquinone and other terpenoid-quinone biosynthesis	CL1027.Contig3_All, CL10748.Contig2_All, CL1251.Contig2_All, CL14272.Contig1_All, CL14272.Contig2_All, CL14272.Contig3_All, CL15807.Contig2_All, CL16590.Contig10_All, CL16590.Contig13_All, CL16590.Contig4_All, CL16590.Contig9_All, CL17327.Contig4_All, CL17584.Contig12_All, CL18429.Contig4_All, CL18429.Contig5_All, CL2267.Contig1_All, CL2267.Contig2_All, CL3154.Contig2_All, CL3154.Contig3_All, CL5…
96	mRNA surveillance pathway	CL10067.Contig2_All, CL10493.Contig5_All, CL10493.Contig6_All, CL1115.Contig2_All, CL11481.Contig4_All, CL12011.Contig10_All, CL12011.Contig45_All, CL12458.Contig1_All, CL12458.Contig2_All, CL12890.Contig1_All, CL13527.Contig2_All, CL13527.Contig3_All, CL13632.Contig1_All, CL13632.Contig2_All, CL13632.Contig3_All, CL14079.Contig2_All, CL14989.Contig1_All, CL15264.Contig1_All, CL15264.Contig2_All,…
97	One carbon pool by folate	CL5777.Contig4_All, CL5777.Contig5_All, CL7417.Contig1_All, CL9807.Contig1_All, Unigene70140_All, Unigene70250_All, Unigene71556_All, Unigene72217_All, Unigene72393_All, Unigene72566_All, Unigene72642_All, Unigene78320_All
98	Glycosphingolipid biosynthesis - ganglio series	CL15309.Contig2_All, CL15309.Contig4_All, CL16748.Contig1_All, CL5950.Contig3_All, CL68.Contig3_All, CL68.Contig5_All, CL68.Contig6_All, Unigene49063_All, Unigene49064_All
99	Regulation of autophagy	CL14719.Contig2_All, CL15209.Contig2_All, CL17223.Contig2_All, CL1760.Contig2_All, CL18381.Contig1_All, CL1969.Contig2_All, CL2719.Contig3_All, CL3477.Contig1_All, CL3477.Contig2_All, CL3717.Contig4_All, CL3913.Contig1_All, CL3913.Contig2_All, CL3913.Contig3_All, CL3913.Contig4_All, CL3913.Contig5_All, CL4466.Contig1_All, Unigene19345_All, Unigene20923_All, Unigene30483_All, Unigene32942_All, Uni…
100	N-Glycan biosynthesis	CL11245.Contig3_All, CL1156.Contig1_All, CL1156.Contig2_All, CL15363.Contig1_All, CL15363.Contig2_All, CL17653.Contig16_All, CL17653.Contig18_All, CL17653.Contig7_All, CL18366.Contig1_All, CL18366.Contig2_All, CL2724.Contig6_All, CL5677.Contig1_All, Unigene21550_All, Unigene45635_All, Unigene5359_All, Unigene55457_All, Unigene56176_All, Unigene69104_All, Unigene70216_All, Unigene72411_All, Unigen…
101	Lysine biosynthesis	CL10179.Contig1_All, CL10179.Contig2_All, CL10179.Contig3_All, CL18333.Contig18_All, CL1918.Contig1_All, CL2842.Contig7_All, CL3289.Contig1_All, CL3289.Contig2_All, CL6121.Contig1_All, CL944.Contig2_All, CL944.Contig3_All, Unigene23213_All, Unigene35447_All, Unigene51019_All, Unigene66593_All, Unigene69311_All, Unigene70942_All, Unigene72152_All, Unigene72279_All
102	Protein export	CL12434.Contig2_All, CL16013.Contig2_All, CL162.Contig4_All, CL18442.Contig1_All, CL2989.Contig7_All, CL6253.Contig3_All, CL7462.Contig2_All, CL8746.Contig4_All, Unigene21928_All, Unigene25925_All, Unigene57588_All, Unigene68645_All, Unigene69333_All, Unigene69390_All, Unigene70247_All, Unigene70363_All, Unigene70536_All, Unigene70538_All, Unigene70642_All, Unigene70845_All, Unigene70897_All, Uni…
103	Ribosome biogenesis in eukaryotes	CL10004.Contig3_All, CL10376.Contig1_All, CL10376.Contig2_All, CL10898.Contig2_All, CL11562.Contig1_All, CL11739.Contig1_All, CL12531.Contig1_All, CL12895.Contig2_All, CL12949.Contig4_All, CL13410.Contig1_All, CL14165.Contig1_All, CL14165.Contig2_All, CL14811.Contig1_All, CL14964.Contig11_All, CL15546.Contig1_All, CL15546.Contig2_All, CL15593.Contig3_All, CL15593.Contig4_All, CL15850.Contig1_All,…
104	RNA polymerase	CL10869.Contig1_All, CL10869.Contig2_All, CL11012.Contig1_All, CL11012.Contig2_All, CL11024.Contig2_All, CL11217.Contig1_All, CL13604.Contig1_All, CL14703.Contig13_All, CL1691.Contig2_All, CL1691.Contig3_All, CL1691.Contig5_All, CL17603.Contig2_All, CL17968.Contig7_All, CL18132.Contig1_All, CL2355.Contig1_All, CL2355.Contig5_All, CL246.Contig5_All, CL3017.Contig6_All, CL3934.Contig2_All, CL4764.C…
105	Proteasome	CL17132.Contig3_All, CL17132.Contig4_All, CL18284.Contig4_All, CL18468.Contig1_All, CL2078.Contig4_All, CL7529.Contig3_All, CL754.Contig135_All, CL9309.Contig4_All, Unigene21150_All, Unigene41750_All, Unigene69297_All, Unigene70359_All, Unigene70385_All, Unigene70519_All, Unigene70818_All, Unigene70940_All, Unigene71011_All, Unigene71062_All, Unigene71068_All, Unigene71102_All, Unigene71130_All, …
106	Sulfur relay system	CL12333.Contig2_All, Unigene70416_All
107	Folate biosynthesis	CL1340.Contig10_All, CL1340.Contig5_All, CL9807.Contig1_All, Unigene71633_All
108	Sphingolipid metabolism	CL11724.Contig1_All, CL13610.Contig1_All, CL15309.Contig2_All, CL15309.Contig4_All, CL68.Contig3_All, CL68.Contig5_All, CL68.Contig6_All, CL740.Contig3_All, CL8392.Contig1_All, Unigene16442_All, Unigene49063_All, Unigene49064_All, Unigene65811_All, Unigene846_All
109	Purine metabolism	CL10097.Contig1_All, CL10097.Contig2_All, CL10456.Contig1_All, CL10869.Contig1_All, CL10869.Contig2_All, CL10918.Contig2_All, CL11012.Contig1_All, CL11012.Contig2_All, CL11024.Contig2_All, CL11217.Contig1_All, CL12224.Contig1_All, CL12224.Contig2_All, CL12737.Contig2_All, CL12988.Contig1_All, CL13277.Contig1_All, CL13604.Contig1_All, CL14067.Contig1_All, CL14703.Contig13_All, CL1525.Contig10_All,…
110	Non-homologous end-joining	CL11176.Contig2_All, CL16306.Contig2_All, CL3183.Contig1_All, CL6273.Contig1_All, Unigene14798_All, Unigene49846_All
111	Amino sugar and nucleotide sugar metabolism	CL10249.Contig10_All, CL10249.Contig11_All, CL10778.Contig2_All, CL11874.Contig1_All, CL11874.Contig2_All, CL11874.Contig3_All, CL11874.Contig4_All, CL12349.Contig2_All, CL1240.Contig3_All, CL1240.Contig4_All, CL1240.Contig5_All, CL1240.Contig7_All, CL13600.Contig1_All, CL13600.Contig2_All, CL1380.Contig1_All, CL1457.Contig1_All, CL14804.Contig11_All, CL15119.Contig3_All, CL15380.Contig1_All, CL1…
112	Circadian rhythm - mammal	CL1441.Contig10_All, CL15409.Contig1_All, CL17054.Contig4_All, CL17460.Contig1_All, CL17868.Contig2_All, CL8484.Contig1_All, CL8600.Contig2_All, Unigene22562_All, Unigene33098_All, Unigene63233_All, Unigene70659_All, Unigene71190_All, Unigene71409_All
113	Protein processing in endoplasmic reticulum	CL10630.Contig2_All, CL1081.Contig2_All, CL10982.Contig1_All, CL11024.Contig2_All, CL11333.Contig1_All, CL11456.Contig1_All, CL11507.Contig2_All, CL11705.Contig20_All, CL11847.Contig2_All, CL11847.Contig3_All, CL12515.Contig1_All, CL12515.Contig2_All, CL12994.Contig1_All, CL13070.Contig2_All, CL13513.Contig1_All, CL1441.Contig10_All, CL14792.Contig2_All, CL14792.Contig3_All, CL15409.Contig1_All, …
114	Spliceosome	CL10377.Contig1_All, CL10377.Contig2_All, CL10377.Contig3_All, CL10493.Contig5_All, CL10493.Contig6_All, CL11144.Contig2_All, CL11456.Contig1_All, CL11624.Contig2_All, CL11624.Contig3_All, CL121.Contig11_All, CL121.Contig14_All, CL121.Contig16_All, CL12347.Contig2_All, CL12515.Contig1_All, CL12515.Contig2_All, CL12545.Contig1_All, CL12994.Contig1_All, CL13527.Contig2_All, CL13527.Contig3_All, CL1…
115	SNARE interactions in vesicular transport	CL12092.Contig1_All, CL4481.Contig2_All, CL4481.Contig3_All, CL4481.Contig4_All, CL6125.Contig1_All, CL7637.Contig1_All, CL9714.Contig2_All, Unigene63219_All, Unigene66687_All, Unigene70171_All, Unigene70376_All, Unigene78829_All
116	Glycosaminoglycan degradation	CL15309.Contig2_All, CL15309.Contig4_All, CL15370.Contig2_All, CL16748.Contig1_All, CL17838.Contig52_All, CL17994.Contig1_All, CL17994.Contig2_All, CL17994.Contig3_All, CL5950.Contig3_All, CL642.Contig20_All, CL642.Contig26_All, CL68.Contig3_All, CL68.Contig5_All, CL68.Contig6_All, Unigene222_All, Unigene49063_All, Unigene49064_All, Unigene603_All, Unigene62314_All
117	Homologous recombination	CL10516.Contig1_All, CL10516.Contig2_All, CL11176.Contig2_All, CL11705.Contig20_All, CL11705.Contig3_All, CL12265.Contig2_All, CL12665.Contig4_All, CL14014.Contig2_All, CL15748.Contig9_All, CL16091.Contig8_All, CL17562.Contig12_All, CL17562.Contig5_All, CL18437.Contig6_All, CL2216.Contig7_All, CL3183.Contig1_All, CL3364.Contig3_All, CL4851.Contig6_All, CL4918.Contig3_All, CL5100.Contig4_All, CL55…
118	Mismatch repair	CL103.Contig24_All, CL10516.Contig1_All, CL10516.Contig2_All, CL12265.Contig2_All, CL12267.Contig1_All, CL1259.Contig2_All, CL12665.Contig4_All, CL13526.Contig3_All, CL16091.Contig10_All, CL16091.Contig8_All, CL1670.Contig2_All, CL1670.Contig6_All, CL1670.Contig8_All, CL16765.Contig1_All, CL16765.Contig2_All, CL18437.Contig6_All, CL2216.Contig7_All, CL4851.Contig6_All, CL4942.Contig8_All, CL5100.…
119	Basal transcription factors	CL13380.Contig6_All, CL170.Contig31_All, CL170.Contig33_All, CL170.Contig34_All, CL170.Contig3_All, CL17033.Contig2_All, CL17887.Contig77_All, CL18378.Contig36_All, CL18378.Contig53_All, CL18378.Contig65_All, CL3040.Contig4_All, CL3780.Contig1_All, CL4429.Contig1_All, CL5751.Contig9_All, CL9076.Contig2_All, CL94.Contig3_All, Unigene12882_All, Unigene14724_All, Unigene46764_All, Unigene54943_All, …
120	Aminoacyl-tRNA biosynthesis	CL12305.Contig2_All, CL12783.Contig2_All, CL12783.Contig3_All, CL13555.Contig1_All, CL13649.Contig2_All, CL14011.Contig3_All, CL18038.Contig3_All, CL18038.Contig5_All, CL18038.Contig8_All, CL18215.Contig6_All, CL1881.Contig2_All, CL2309.Contig1_All, CL2810.Contig2_All, CL2810.Contig3_All, CL3237.Contig2_All, CL4949.Contig5_All, CL7728.Contig2_All, CL879.Contig28_All, CL8981.Contig2_All, CL9677.Co…
121	DNA replication	CL10516.Contig1_All, CL10516.Contig2_All, CL12265.Contig2_All, CL12665.Contig4_All, CL16091.Contig10_All, CL16091.Contig8_All, CL18227.Contig5_All, CL18437.Contig6_All, CL1934.Contig2_All, CL2043.Contig3_All, CL2043.Contig7_All, CL2216.Contig7_All, CL4851.Contig6_All, CL4953.Contig1_All, CL4953.Contig2_All, CL5100.Contig4_All, CL5589.Contig1_All, CL6813.Contig2_All, CL8037.Contig1_All, CL8037.Con…
122	Nucleotide excision repair	CL10516.Contig1_All, CL10516.Contig2_All, CL12265.Contig2_All, CL12665.Contig4_All, CL13018.Contig1_All, CL13018.Contig3_All, CL1441.Contig10_All, CL16091.Contig10_All, CL16091.Contig8_All, CL170.Contig31_All, CL170.Contig33_All, CL170.Contig34_All, CL170.Contig3_All, CL17285.Contig3_All, CL18437.Contig6_All, CL2043.Contig3_All, CL2043.Contig7_All, CL2124.Contig2_All, CL2216.Contig7_All, CL4252.C…
123	Pyrimidine metabolism	CL10456.Contig1_All, CL10869.Contig1_All, CL10869.Contig2_All, CL10884.Contig1_All, CL11012.Contig1_All, CL11012.Contig2_All, CL11024.Contig2_All, CL11217.Contig1_All, CL12224.Contig1_All, CL12224.Contig2_All, CL13277.Contig1_All, CL13604.Contig1_All, CL14067.Contig1_All, CL14703.Contig13_All, CL15273.Contig2_All, CL15903.Contig1_All, CL15903.Contig2_All, CL16091.Contig8_All, CL1691.Contig2_All, …
124	Ubiquitin mediated proteolysis	CL10491.Contig7_All, CL10763.Contig2_All, CL10982.Contig1_All, CL11023.Contig1_All, CL11333.Contig1_All, CL1150.Contig1_All, CL13350.Contig6_All, CL13513.Contig1_All, CL1441.Contig10_All, CL14986.Contig1_All, CL15409.Contig1_All, CL15637.Contig1_All, CL15637.Contig2_All, CL15654.Contig1_All, CL15736.Contig2_All, CL15926.Contig3_All, CL16403.Contig1_All, CL16403.Contig3_All, CL16780.Contig2_All, C…
125	Base excision repair	CL11144.Contig1_All, CL11144.Contig2_All, CL12996.Contig2_All, CL14671.Contig1_All, CL16091.Contig8_All, CL2043.Contig3_All, CL2043.Contig7_All, CL4021.Contig7_All, CL5100.Contig4_All, CL5854.Contig2_All, CL6702.Contig3_All, CL9142.Contig2_All, Unigene12415_All, Unigene14798_All, Unigene2539_All, Unigene25786_All, Unigene39809_All, Unigene41527_All, Unigene46106_All, Unigene51507_All, Unigene5568…
126	RNA degradation	CL10898.Contig2_All, CL11587.Contig2_All, CL12458.Contig1_All, CL12458.Contig2_All, CL12531.Contig1_All, CL13410.Contig1_All, CL14490.Contig3_All, CL14503.Contig2_All, CL14664.Contig4_All, CL14811.Contig1_All, CL15593.Contig3_All, CL15593.Contig4_All, CL16232.Contig6_All, CL16424.Contig2_All, CL17356.Contig2_All, CL17356.Contig3_All, CL1736.Contig2_All, CL1797.Contig2_All, CL18235.Contig5_All, CL…
