# Supplementary material for: Expression profiling of Chrysanthemum crassum under salinity stress and the initiation of morphological changes
Source: PLoS One. 2017 Apr 24;12(4):e0175972. doi: 10.1371/journal.pone.0175972 (PMC5402956; doi:10.1371/journal.pone.0175972)
Supplement: S3 Table — (XLS) [file pone.0175972.s009.xls]

## Sheet: Sheet1
Additional file 1 Table S3. KEGG analysis of DEGs of 0h vs 24h
#	Pathway	DEGs genes with pathway annotation (7769)	All genes with pathway annotation (60906)	Pvalue	Qvalue	Pathway ID	Level 1	Level 2
1	Stilbenoid, diarylheptanoid and gingerol biosynthesis	210 (2.7%)	500 (0.82%)	4.9998e-60	6.29974e-58	ko00945	Metabolism	Biosynthesis of other secondary metabolites
2	Biosynthesis of secondary metabolites	1283 (16.51%)	7136 (11.72%)	1.30405e-41	6.53953e-40	ko01110	Metabolism	Global map
3	Plant-pathogen interaction	792 (10.19%)	3933 (6.46%)	1.55703e-41	6.53953e-40	ko04626	Organismal Systems	Environmental adaptation
4	Limonene and pinene degradation	159 (2.05%)	416 (0.68%)	1.26842e-39	3.99554e-38	ko00903	Metabolism	Metabolism of terpenoids and polyketides
5	Plant hormone signal transduction	579 (7.45%)	2745 (4.51%)	7.05983e-36	1.77908e-34	ko04075	Environmental Information Processing	Signal transduction
6	Flavonoid biosynthesis	167 (2.15%)	511 (0.84%)	7.83341e-32	1.64502e-30	ko00941	Metabolism	Biosynthesis of other secondary metabolites
7	Metabolic pathways	2104 (27.08%)	13741 (22.56%)	7.03246e-24	1.26584e-22	ko01100	Metabolism	Global map
8	Phenylpropanoid biosynthesis	227 (2.92%)	916 (1.5%)	1.77205e-23	2.79097e-22	ko00940	Metabolism	Biosynthesis of other secondary metabolites
9	Cutin, suberine and wax biosynthesis	72 (0.93%)	180 (0.3%)	4.29436e-20	6.0121e-19	ko00073	Metabolism	Lipid metabolism
10	Flavone and flavonol biosynthesis	87 (1.12%)	270 (0.44%)	6.84861e-17	8.62924e-16	ko00944	Metabolism	Biosynthesis of other secondary metabolites
11	Isoflavonoid biosynthesis	50 (0.64%)	130 (0.21%)	1.2411e-13	1.42162e-12	ko00943	Metabolism	Biosynthesis of other secondary metabolites
12	Phenylalanine metabolism	101 (1.3%)	379 (0.62%)	2.62585e-13	2.75715e-12	ko00360	Metabolism	Amino acid metabolism
13	Zeatin biosynthesis	100 (1.29%)	380 (0.62%)	7.85159e-13	7.61e-12	ko00908	Metabolism	Metabolism of terpenoids and polyketides
14	Diterpenoid biosynthesis	57 (0.73%)	174 (0.29%)	6.37201e-12	5.73481e-11	ko00904	Metabolism	Metabolism of terpenoids and polyketides
15	Fatty acid elongation	40 (0.51%)	117 (0.19%)	2.03071e-09	1.7058e-08	ko00062	Metabolism	Lipid metabolism
16	Glycerophospholipid metabolism	228 (2.93%)	1243 (2.04%)	9.03956e-09	7.02187e-08	ko00564	Metabolism	Lipid metabolism
17	Fatty acid biosynthesis	71 (0.91%)	281 (0.46%)	9.47396e-09	7.02187e-08	ko00061	Metabolism	Lipid metabolism
18	Brassinosteroid biosynthesis	31 (0.4%)	85 (0.14%)	2.27177e-08	1.59024e-07	ko00905	Metabolism	Metabolism of terpenoids and polyketides
19	Carotenoid biosynthesis	78 (1%)	338 (0.55%)	1.21748e-07	8.07383e-07	ko00906	Metabolism	Metabolism of terpenoids and polyketides
20	Ascorbate and aldarate metabolism	86 (1.11%)	387 (0.64%)	1.68106e-07	1.05907e-06	ko00053	Metabolism	Carbohydrate metabolism
21	ABC transporters	145 (1.87%)	762 (1.25%)	5.09321e-07	2.83588e-06	ko02010	Environmental Information Processing	Membrane transport
22	Other glycan degradation	71 (0.91%)	309 (0.51%)	5.16169e-07	2.83588e-06	ko00511	Metabolism	Glycan biosynthesis and metabolism
23	Starch and sucrose metabolism	237 (3.05%)	1367 (2.24%)	5.17661e-07	2.83588e-06	ko00500	Metabolism	Carbohydrate metabolism
24	Pentose and glucuronate interconversions	128 (1.65%)	684 (1.12%)	5.40041e-06	2.83522e-05	ko00040	Metabolism	Carbohydrate metabolism
25	Ether lipid metabolism	144 (1.85%)	804 (1.32%)	1.58753e-05	8.00116e-05	ko00565	Metabolism	Lipid metabolism
26	Indole alkaloid biosynthesis	13 (0.17%)	34 (0.06%)	0.000158138	0.000766359	ko00901	Metabolism	Biosynthesis of other secondary metabolites
27	Terpenoid backbone biosynthesis	73 (0.94%)	378 (0.62%)	0.000190917	0.000890946	ko00900	Metabolism	Metabolism of terpenoids and polyketides
28	alpha-Linolenic acid metabolism	77 (0.99%)	404 (0.66%)	0.00019988	0.000899459	ko00592	Metabolism	Lipid metabolism
29	Monoterpenoid biosynthesis	28 (0.36%)	119 (0.2%)	0.000886568	0.00385199	ko00902	Metabolism	Metabolism of terpenoids and polyketides
30	Glycosylphosphatidylinositol(GPI)-anchor biosynthesis	39 (0.5%)	196 (0.32%)	0.00308915	0.0129745	ko00563	Metabolism	Glycan biosynthesis and metabolism
31	Anthocyanin biosynthesis	10 (0.13%)	33 (0.05%)	0.00644569	0.0261986	ko00942	Metabolism	Biosynthesis of other secondary metabolites
32	Benzoxazinoid biosynthesis	28 (0.36%)	139 (0.23%)	0.00920705	0.0353536	ko00402	Metabolism	Biosynthesis of other secondary metabolites
33	Sesquiterpenoid and triterpenoid biosynthesis	45 (0.58%)	248 (0.41%)	0.00925928	0.0353536	ko00909	Metabolism	Metabolism of terpenoids and polyketides
34	Glycerolipid metabolism	54 (0.7%)	314 (0.52%)	0.0137144	0.0508241	ko00561	Metabolism	Lipid metabolism
35	Phosphatidylinositol signaling system	76 (0.98%)	466 (0.77%)	0.0146992	0.0529172	ko04070	Environmental Information Processing	Signal transduction
36	Betalain biosynthesis	2 (0.03%)	2 (0%)	0.016269	0.0569416	ko00965	Metabolism	Biosynthesis of other secondary metabolites
37	Amino sugar and nucleotide sugar metabolism	132 (1.7%)	871 (1.43%)	0.0202365	0.0689137	ko00520	Metabolism	Carbohydrate metabolism
38	Linoleic acid metabolism	21 (0.27%)	105 (0.17%)	0.0235552	0.0781041	ko00591	Metabolism	Lipid metabolism
39	Isoquinoline alkaloid biosynthesis	29 (0.37%)	161 (0.26%)	0.0342355	0.108081	ko00950	Metabolism	Biosynthesis of other secondary metabolites
40	Cysteine and methionine metabolism	83 (1.07%)	535 (0.88%)	0.0343113	0.108081	ko00270	Metabolism	Amino acid metabolism
41	Tryptophan metabolism	39 (0.5%)	232 (0.38%)	0.0433801	0.133315	ko00380	Metabolism	Amino acid metabolism
42	Regulation of autophagy	49 (0.63%)	305 (0.5%)	0.0527159	0.158148	ko04140	Cellular Processes	Transport and catabolism
43	Nitrogen metabolism	42 (0.54%)	257 (0.42%)	0.0547777	0.160512	ko00910	Metabolism	Energy metabolism
44	Natural killer cell mediated cytotoxicity	34 (0.44%)	207 (0.34%)	0.0728756	0.207705	ko04650	Organismal Systems	Immune system
45	Glucosinolate biosynthesis	12 (0.15%)	60 (0.1%)	0.0741805	0.207705	ko00966	Metabolism	Biosynthesis of other secondary metabolites
46	Glycosphingolipid biosynthesis - globo series	7 (0.09%)	30 (0.05%)	0.0791036	0.216675	ko00603	Metabolism	Glycan biosynthesis and metabolism
47	Biosynthesis of unsaturated fatty acids	45 (0.58%)	289 (0.47%)	0.0910738	0.244155	ko01040	Metabolism	Lipid metabolism
48	Photosynthesis - antenna proteins	15 (0.19%)	86 (0.14%)	0.128452	0.337187	ko00196	Metabolism	Energy metabolism
49	Tyrosine metabolism	55 (0.71%)	372 (0.61%)	0.136597	0.35125	ko00350	Metabolism	Amino acid metabolism
50	Cyanoamino acid metabolism	59 (0.76%)	408 (0.67%)	0.16772	0.422653	ko00460	Metabolism	Metabolism of other amino acids
51	SNARE interactions in vesicular transport	31 (0.4%)	204 (0.33%)	0.172287	0.42565	ko04130	Genetic Information Processing	Folding, sorting and degradation
52	Thiamine metabolism	6 (0.08%)	30 (0.05%)	0.17583	0.42605	ko00730	Metabolism	Metabolism of cofactors and vitamins
53	Phenylalanine, tyrosine and tryptophan biosynthesis	47 (0.6%)	338 (0.55%)	0.285221	0.678072	ko00400	Metabolism	Amino acid metabolism
54	Sphingolipid metabolism	23 (0.3%)	160 (0.26%)	0.30221	0.705157	ko00600	Metabolism	Lipid metabolism
55	Galactose metabolism	63 (0.81%)	469 (0.77%)	0.349622	0.800953	ko00052	Metabolism	Carbohydrate metabolism
56	Phagosome	74 (0.95%)	563 (0.92%)	0.409585	0.908493	ko04145	Cellular Processes	Transport and catabolism
57	Selenocompound metabolism	22 (0.28%)	162 (0.27%)	0.410985	0.908493	ko00450	Metabolism	Metabolism of other amino acids
58	Arginine and proline metabolism	75 (0.97%)	573 (0.94%)	0.423801	0.92067	ko00330	Metabolism	Amino acid metabolism
59	Other types of O-glycan biosynthesis	7 (0.09%)	51 (0.08%)	0.479737	1	ko00514	Metabolism	Glycan biosynthesis and metabolism
60	Fatty acid metabolism	61 (0.79%)	473 (0.78%)	0.484118	1	ko00071	Metabolism	Lipid metabolism
61	Glycolysis / Gluconeogenesis	109 (1.4%)	849 (1.39%)	0.486584	1	ko00010	Metabolism	Carbohydrate metabolism
62	beta-Alanine metabolism	32 (0.41%)	248 (0.41%)	0.500799	1	ko00410	Metabolism	Metabolism of other amino acids
63	Lipoic acid metabolism	2 (0.03%)	13 (0.02%)	0.507887	1	ko00785	Metabolism	Metabolism of cofactors and vitamins
64	RNA polymerase	103 (1.33%)	807 (1.32%)	0.513466	1	ko03020	Genetic Information Processing	Transcription
65	Glyoxylate and dicarboxylate metabolism	49 (0.63%)	389 (0.64%)	0.560583	1	ko00630	Metabolism	Carbohydrate metabolism
66	Vitamin B6 metabolism	10 (0.13%)	79 (0.13%)	0.560968	1	ko00750	Metabolism	Metabolism of cofactors and vitamins
67	Porphyrin and chlorophyll metabolism	30 (0.39%)	239 (0.39%)	0.566814	1	ko00860	Metabolism	Metabolism of cofactors and vitamins
68	Valine, leucine and isoleucine degradation	46 (0.59%)	368 (0.6%)	0.582168	1	ko00280	Metabolism	Amino acid metabolism
69	One carbon pool by folate	13 (0.17%)	106 (0.17%)	0.604021	1	ko00670	Metabolism	Metabolism of cofactors and vitamins
70	Pantothenate and CoA biosynthesis	19 (0.24%)	155 (0.25%)	0.609855	1	ko00770	Metabolism	Metabolism of cofactors and vitamins
71	Fructose and mannose metabolism	58 (0.75%)	470 (0.77%)	0.627475	1	ko00051	Metabolism	Carbohydrate metabolism
72	Taurine and hypotaurine metabolism	6 (0.08%)	51 (0.08%)	0.646868	1	ko00430	Metabolism	Metabolism of other amino acids
73	Sulfur relay system	5 (0.06%)	44 (0.07%)	0.67652	1	ko04122	Genetic Information Processing	Folding, sorting and degradation
74	Inositol phosphate metabolism	44 (0.57%)	365 (0.6%)	0.679485	1	ko00562	Metabolism	Carbohydrate metabolism
75	Glutathione metabolism	52 (0.67%)	434 (0.71%)	0.707137	1	ko00480	Metabolism	Metabolism of other amino acids
76	C5-Branched dibasic acid metabolism	4 (0.05%)	37 (0.06%)	0.711802	1	ko00660	Metabolism	Carbohydrate metabolism
77	Glycine, serine and threonine metabolism	59 (0.76%)	495 (0.81%)	0.731619	1	ko00260	Metabolism	Amino acid metabolism
78	Circadian rhythm - plant	57 (0.73%)	480 (0.79%)	0.738779	1	ko04712	Organismal Systems	Environmental adaptation
79	Mismatch repair	65 (0.84%)	548 (0.9%)	0.753841	1	ko03430	Genetic Information Processing	Replication and repair
80	Histidine metabolism	11 (0.14%)	101 (0.17%)	0.755765	1	ko00340	Metabolism	Amino acid metabolism
81	Glycosphingolipid biosynthesis - ganglio series	9 (0.12%)	84 (0.14%)	0.759626	1	ko00604	Metabolism	Glycan biosynthesis and metabolism
82	Steroid biosynthesis	29 (0.37%)	254 (0.42%)	0.765544	1	ko00100	Metabolism	Lipid metabolism
83	Riboflavin metabolism	8 (0.1%)	76 (0.12%)	0.769204	1	ko00740	Metabolism	Metabolism of cofactors and vitamins
84	Endocytosis	206 (2.65%)	1694 (2.78%)	0.781801	1	ko04144	Cellular Processes	Transport and catabolism
85	Lysine degradation	24 (0.31%)	216 (0.35%)	0.793964	1	ko00310	Metabolism	Amino acid metabolism
86	Protein export	25 (0.32%)	226 (0.37%)	0.804738	1	ko03060	Genetic Information Processing	Folding, sorting and degradation
87	Butanoate metabolism	26 (0.33%)	239 (0.39%)	0.833464	1	ko00650	Metabolism	Carbohydrate metabolism
88	Pyruvate metabolism	91 (1.17%)	783 (1.29%)	0.844145	1	ko00620	Metabolism	Carbohydrate metabolism
89	Sulfur metabolism	19 (0.24%)	182 (0.3%)	0.853959	1	ko00920	Metabolism	Energy metabolism
90	Tropane, piperidine and pyridine alkaloid biosynthesis	15 (0.19%)	150 (0.25%)	0.874293	1	ko00960	Metabolism	Biosynthesis of other secondary metabolites
91	Folate biosynthesis	6 (0.08%)	69 (0.11%)	0.888489	1	ko00790	Metabolism	Metabolism of cofactors and vitamins
92	Valine, leucine and isoleucine biosynthesis	19 (0.24%)	189 (0.31%)	0.892739	1	ko00290	Metabolism	Amino acid metabolism
93	Arachidonic acid metabolism	10 (0.13%)	109 (0.18%)	0.902014	1	ko00590	Metabolism	Lipid metabolism
94	Pyrimidine metabolism	169 (2.18%)	1460 (2.4%)	0.92191	1	ko00240	Metabolism	Nucleotide metabolism
95	Nicotinate and nicotinamide metabolism	7 (0.09%)	84 (0.14%)	0.92336	1	ko00760	Metabolism	Metabolism of cofactors and vitamins
96	Ubiquitin mediated proteolysis	123 (1.58%)	1082 (1.78%)	0.924936	1	ko04120	Genetic Information Processing	Folding, sorting and degradation
97	Ubiquinone and other terpenoid-quinone biosynthesis	29 (0.37%)	288 (0.47%)	0.931461	1	ko00130	Metabolism	Metabolism of cofactors and vitamins
98	Synthesis and degradation of ketone bodies	7 (0.09%)	88 (0.14%)	0.942758	1	ko00072	Metabolism	Lipid metabolism
99	Alanine, aspartate and glutamate metabolism	44 (0.57%)	436 (0.72%)	0.962986	1	ko00250	Metabolism	Amino acid metabolism
100	Non-homologous end-joining	7 (0.09%)	97 (0.16%)	0.971333	1	ko03450	Genetic Information Processing	Replication and repair
101	Propanoate metabolism	32 (0.41%)	335 (0.55%)	0.971344	1	ko00640	Metabolism	Carbohydrate metabolism
102	Carbon fixation in photosynthetic organisms	50 (0.64%)	500 (0.82%)	0.97571	1	ko00710	Metabolism	Energy metabolism
103	Peroxisome	76 (0.98%)	728 (1.2%)	0.976261	1	ko04146	Cellular Processes	Transport and catabolism
104	Ribosome biogenesis in eukaryotes	150 (1.93%)	1362 (2.24%)	0.978402	1	ko03008	Genetic Information Processing	Translation
105	N-Glycan biosynthesis	16 (0.21%)	192 (0.32%)	0.979363	1	ko00510	Metabolism	Glycan biosynthesis and metabolism
106	Photosynthesis	17 (0.22%)	207 (0.34%)	0.985059	1	ko00195	Metabolism	Energy metabolism
107	Pentose phosphate pathway	25 (0.32%)	286 (0.47%)	0.986843	1	ko00030	Metabolism	Carbohydrate metabolism
108	DNA replication	79 (1.02%)	782 (1.28%)	0.990734	1	ko03030	Genetic Information Processing	Replication and repair
109	Purine metabolism	176 (2.27%)	1624 (2.67%)	0.992483	1	ko00230	Metabolism	Nucleotide metabolism
110	Glycosaminoglycan degradation	21 (0.27%)	280 (0.46%)	0.998212	1	ko00531	Metabolism	Glycan biosynthesis and metabolism
111	Lysine biosynthesis	11 (0.14%)	179 (0.29%)	0.99874	1	ko00300	Metabolism	Amino acid metabolism
112	Homologous recombination	66 (0.85%)	723 (1.19%)	0.999106	1	ko03440	Genetic Information Processing	Replication and repair
113	Citrate cycle (TCA cycle)	40 (0.51%)	483 (0.79%)	0.999297	1	ko00020	Metabolism	Carbohydrate metabolism
114	Nucleotide excision repair	78 (1%)	865 (1.42%)	0.999785	1	ko03420	Genetic Information Processing	Replication and repair
115	Spliceosome	237 (3.05%)	2275 (3.74%)	0.999789	1	ko03040	Genetic Information Processing	Transcription
116	Ribosome	215 (2.77%)	2148 (3.53%)	0.999973	1	ko03010	Genetic Information Processing	Translation
117	Protein processing in endoplasmic reticulum	175 (2.25%)	1815 (2.98%)	0.999988	1	ko04141	Genetic Information Processing	Folding, sorting and degradation
118	Circadian rhythm - mammal	7 (0.09%)	184 (0.3%)	0.999992	1	ko04710	Organismal Systems	Environmental adaptation
119	RNA degradation	122 (1.57%)	1357 (2.23%)	0.999996	1	ko03018	Genetic Information Processing	Folding, sorting and degradation
120	Base excision repair	27 (0.35%)	438 (0.72%)	0.999998	1	ko03410	Genetic Information Processing	Replication and repair
121	Proteasome	23 (0.3%)	403 (0.66%)	0.999999	1	ko03050	Genetic Information Processing	Folding, sorting and degradation
122	Basal transcription factors	30 (0.39%)	502 (0.82%)	1	1	ko03022	Genetic Information Processing	Transcription
123	Oxidative phosphorylation	66 (0.85%)	904 (1.48%)	1	1	ko00190	Metabolism	Energy metabolism
124	RNA transport	185 (2.38%)	2270 (3.73%)	1	1	ko03013	Genetic Information Processing	Translation
125	mRNA surveillance pathway	106 (1.36%)	1429 (2.35%)	1	1	ko03015	Genetic Information Processing	Translation
126	Aminoacyl-tRNA biosynthesis	32 (0.41%)	680 (1.12%)	1	1	ko00970	Genetic Information Processing	Translation
#	Pathway	Differentially expressed genes
1	Stilbenoid, diarylheptanoid and gingerol biosynthesis	CL10569.Contig2_All, CL10972.Contig3_All, CL10972.Contig4_All, CL10972.Contig5_All, CL11247.Contig2_All, CL11293.Contig1_All, CL11353.Contig1_All, CL11353.Contig3_All, CL11570.Contig1_All, CL11570.Contig2_All, CL11570.Contig3_All, CL11570.Contig4_All, CL11665.Contig2_All, CL11665.Contig3_All, CL11665.Contig4_All, CL1223.Contig3_All, CL1223.Contig4_All, CL1223.Contig5_All, CL1223.Contig6_All, CL12…
2	Biosynthesis of secondary metabolites (no map in kegg database)	CL1006.Contig2_All, CL10077.Contig1_All, CL10077.Contig3_All, CL10077.Contig6_All, CL10092.Contig1_All, CL10092.Contig2_All, CL10141.Contig1_All, CL10153.Contig1_All, CL10191.Contig3_All, CL10198.Contig1_All, CL10245.Contig1_All, CL10249.Contig11_All, CL10249.Contig3_All, CL10249.Contig4_All, CL10249.Contig5_All, CL10249.Contig6_All, CL10249.Contig7_All, CL10249.Contig8_All, CL10249.Contig9_All, …
3	Plant-pathogen interaction	CL10026.Contig1_All, CL10036.Contig1_All, CL10066.Contig2_All, CL10194.Contig3_All, CL1026.Contig10_All, CL10270.Contig2_All, CL10286.Contig2_All, CL10325.Contig2_All, CL10362.Contig1_All, CL10362.Contig2_All, CL10362.Contig3_All, CL10490.Contig4_All, CL10490.Contig5_All, CL10509.Contig1_All, CL10509.Contig2_All, CL10613.Contig1_All, CL10676.Contig1_All, CL10676.Contig2_All, CL10676.Contig3_All, …
4	Limonene and pinene degradation	CL10972.Contig3_All, CL10972.Contig4_All, CL10972.Contig5_All, CL11293.Contig1_All, CL11570.Contig1_All, CL11570.Contig2_All, CL11570.Contig3_All, CL11570.Contig4_All, CL11665.Contig2_All, CL11665.Contig3_All, CL11665.Contig4_All, CL1223.Contig3_All, CL1223.Contig4_All, CL1223.Contig5_All, CL1223.Contig6_All, CL1223.Contig7_All, CL1223.Contig8_All, CL12322.Contig3_All, CL12322.Contig5_All, CL125.…
5	Plant hormone signal transduction	CL10026.Contig1_All, CL10062.Contig1_All, CL1008.Contig4_All, CL1026.Contig10_All, CL1026.Contig1_All, CL10450.Contig1_All, CL10450.Contig2_All, CL10478.Contig1_All, CL10564.Contig2_All, CL10754.Contig1_All, CL1079.Contig11_All, CL1079.Contig9_All, CL10882.Contig2_All, CL10944.Contig2_All, CL11019.Contig1_All, CL11019.Contig4_All, CL11023.Contig1_All, CL11061.Contig2_All, CL11229.Contig2_All, CL1…
6	Flavonoid biosynthesis	CL10569.Contig2_All, CL11247.Contig2_All, CL11353.Contig1_All, CL11353.Contig3_All, CL1161.Contig4_All, CL11665.Contig2_All, CL11665.Contig3_All, CL11665.Contig4_All, CL1223.Contig3_All, CL1223.Contig4_All, CL1223.Contig7_All, CL1223.Contig8_All, CL13687.Contig1_All, CL13703.Contig1_All, CL13925.Contig1_All, CL13925.Contig2_All, CL14294.Contig1_All, CL14319.Contig6_All, CL14472.Contig2_All, CL144…
7	Metabolic pathways (no map in kegg database)	CL1006.Contig2_All, CL10092.Contig1_All, CL10092.Contig2_All, CL10097.Contig2_All, CL10141.Contig1_All, CL10153.Contig1_All, CL10161.Contig1_All, CL10161.Contig3_All, CL10161.Contig5_All, CL1019.Contig9_All, CL10191.Contig3_All, CL10198.Contig1_All, CL10230.Contig1_All, CL10245.Contig1_All, CL10249.Contig11_All, CL10249.Contig3_All, CL10249.Contig4_All, CL10249.Contig5_All, CL10249.Contig6_All, C…
8	Phenylpropanoid biosynthesis	CL1027.Contig3_All, CL10569.Contig2_All, CL1066.Contig10_All, CL10806.Contig3_All, CL10893.Contig1_All, CL10893.Contig2_All, CL11247.Contig2_All, CL11353.Contig1_All, CL11353.Contig3_All, CL11828.Contig1_All, CL1223.Contig5_All, CL1223.Contig6_All, CL1223.Contig8_All, CL1254.Contig1_All, CL1261.Contig18_All, CL1261.Contig20_All, CL13113.Contig1_All, CL13385.Contig2_All, CL1370.Contig11_All, CL137…
9	Cutin, suberine and wax biosynthesis	CL10569.Contig2_All, CL11293.Contig1_All, CL125.Contig3_All, CL125.Contig7_All, CL125.Contig8_All, CL13168.Contig1_All, CL13201.Contig2_All, CL14294.Contig1_All, CL14461.Contig1_All, CL14461.Contig2_All, CL14473.Contig1_All, CL14473.Contig2_All, CL14702.Contig2_All, CL14900.Contig1_All, CL14900.Contig2_All, CL14994.Contig15_All, CL14994.Contig1_All, CL14994.Contig3_All, CL2782.Contig1_All, CL2782…
10	Flavone and flavonol biosynthesis	CL11665.Contig2_All, CL11665.Contig3_All, CL11665.Contig4_All, CL1223.Contig3_All, CL1223.Contig4_All, CL1223.Contig7_All, CL1223.Contig8_All, CL12964.Contig2_All, CL12964.Contig3_All, CL13687.Contig1_All, CL13703.Contig1_All, CL13925.Contig1_All, CL13925.Contig2_All, CL1526.Contig7_All, CL15784.Contig1_All, CL15784.Contig2_All, CL1580.Contig1_All, CL1580.Contig2_All, CL1580.Contig3_All, CL16509.…
11	Isoflavonoid biosynthesis	CL12991.Contig1_All, CL12991.Contig2_All, CL1526.Contig1_All, CL1526.Contig2_All, CL1526.Contig3_All, CL1526.Contig7_All, CL16022.Contig1_All, CL16022.Contig2_All, CL17000.Contig32_All, CL17000.Contig35_All, CL17000.Contig36_All, CL1725.Contig3_All, CL17799.Contig1_All, CL4318.Contig1_All, CL5255.Contig1_All, CL5255.Contig3_All, CL5255.Contig4_All, CL5255.Contig5_All, CL5534.Contig1_All, CL6049.C…
12	Phenylalanine metabolism	CL1027.Contig3_All, CL10806.Contig3_All, CL11353.Contig1_All, CL11353.Contig3_All, CL11828.Contig1_All, CL13113.Contig1_All, CL13385.Contig2_All, CL13463.Contig1_All, CL13463.Contig2_All, CL14113.Contig2_All, CL15278.Contig2_All, CL15815.Contig1_All, CL15999.Contig1_All, CL16744.Contig2_All, CL17964.Contig2_All, CL17964.Contig3_All, CL17964.Contig4_All, CL17964.Contig7_All, CL17964.Contig8_All, C…
13	Zeatin biosynthesis	CL10774.Contig2_All, CL10793.Contig1_All, CL10793.Contig2_All, CL1251.Contig1_All, CL1251.Contig3_All, CL12964.Contig2_All, CL12964.Contig3_All, CL1348.Contig11_All, CL1348.Contig1_All, CL1348.Contig6_All, CL1400.Contig2_All, CL1400.Contig3_All, CL1486.Contig1_All, CL15281.Contig2_All, CL15365.Contig4_All, CL1580.Contig1_All, CL1580.Contig2_All, CL1580.Contig3_All, CL1676.Contig2_All, CL1676.Cont…
14	Diterpenoid biosynthesis	CL11231.Contig1_All, CL11231.Contig2_All, CL1161.Contig4_All, CL12991.Contig1_All, CL12991.Contig2_All, CL13055.Contig1_All, CL13055.Contig2_All, CL16022.Contig2_All, CL16914.Contig1_All, CL16914.Contig2_All, CL17000.Contig32_All, CL17000.Contig35_All, CL17000.Contig36_All, CL18371.Contig1_All, CL18371.Contig2_All, CL2371.Contig1_All, CL2371.Contig2_All, CL3129.Contig1_All, CL3129.Contig2_All, CL…
15	Fatty acid elongation	CL10077.Contig1_All, CL10077.Contig3_All, CL10077.Contig6_All, CL10287.Contig1_All, CL10393.Contig1_All, CL11552.Contig1_All, CL1220.Contig1_All, CL1220.Contig2_All, CL12522.Contig2_All, CL13160.Contig1_All, CL16002.Contig1_All, CL16731.Contig1_All, CL2823.Contig2_All, CL3333.Contig1_All, CL3333.Contig2_All, CL4944.Contig2_All, CL7572.Contig2_All, CL7572.Contig3_All, CL7707.Contig2_All, Unigene20…
16	Glycerophospholipid metabolism	CL1019.Contig9_All, CL10284.Contig1_All, CL10464.Contig2_All, CL10493.Contig1_All, CL10493.Contig2_All, CL10493.Contig4_All, CL10493.Contig7_All, CL1114.Contig1_All, CL1114.Contig2_All, CL11216.Contig2_All, CL11216.Contig3_All, CL11238.Contig2_All, CL11451.Contig1_All, CL11451.Contig3_All, CL11451.Contig4_All, CL11451.Contig5_All, CL12059.Contig2_All, CL12223.Contig1_All, CL12223.Contig2_All, CL1…
17	Fatty acid biosynthesis	CL11571.Contig25_All, CL12112.Contig1_All, CL12480.Contig1_All, CL12480.Contig2_All, CL13993.Contig3_All, CL1936.Contig11_All, CL1936.Contig12_All, CL1936.Contig13_All, CL1936.Contig1_All, CL1936.Contig2_All, CL1936.Contig3_All, CL1936.Contig4_All, CL1936.Contig6_All, CL1936.Contig7_All, CL1936.Contig8_All, CL1936.Contig9_All, CL3292.Contig1_All, CL3292.Contig2_All, CL350.Contig8_All, CL350.Conti…
18	Brassinosteroid biosynthesis	CL10287.Contig1_All, CL12522.Contig2_All, CL1486.Contig1_All, CL15281.Contig2_All, CL2823.Contig2_All, CL2823.Contig4_All, CL2958.Contig1_All, CL5195.Contig1_All, CL5195.Contig2_All, CL755.Contig11_All, CL755.Contig12_All, CL755.Contig1_All, CL755.Contig3_All, CL755.Contig4_All, CL755.Contig5_All, CL755.Contig7_All, CL910.Contig1_All, Unigene10454_All, Unigene17305_All, Unigene24066_All, Unigene2…
19	Carotenoid biosynthesis	CL10245.Contig1_All, CL10833.Contig3_All, CL11271.Contig1_All, CL11305.Contig2_All, CL11673.Contig1_All, CL16873.Contig12_All, CL16873.Contig14_All, CL16873.Contig1_All, CL16873.Contig2_All, CL16873.Contig3_All, CL16873.Contig6_All, CL16873.Contig8_All, CL16914.Contig1_All, CL16914.Contig2_All, CL16914.Contig3_All, CL17289.Contig4_All, CL17668.Contig1_All, CL17668.Contig2_All, CL18466.Contig1_All…
20	Ascorbate and aldarate metabolism	CL10249.Contig11_All, CL10249.Contig3_All, CL10249.Contig4_All, CL10249.Contig5_All, CL10249.Contig6_All, CL10249.Contig7_All, CL10249.Contig8_All, CL10249.Contig9_All, CL10727.Contig1_All, CL10727.Contig2_All, CL11210.Contig3_All, CL11210.Contig4_All, CL11210.Contig5_All, CL11210.Contig6_All, CL11284.Contig2_All, CL12322.Contig3_All, CL12322.Contig5_All, CL12930.Contig1_All, CL1301.Contig1_All, …
21	ABC transporters	CL10717.Contig1_All, CL11699.Contig2_All, CL11699.Contig3_All, CL11699.Contig4_All, CL11699.Contig5_All, CL11699.Contig6_All, CL121.Contig11_All, CL121.Contig14_All, CL121.Contig16_All, CL12577.Contig2_All, CL12577.Contig3_All, CL13244.Contig1_All, CL13377.Contig1_All, CL14474.Contig1_All, CL1488.Contig1_All, CL1495.Contig11_All, CL15018.Contig22_All, CL16861.Contig1_All, CL16867.Contig13_All, CL…
22	Other glycan degradation	CL10833.Contig2_All, CL10833.Contig3_All, CL11673.Contig1_All, CL13463.Contig1_All, CL13463.Contig2_All, CL15611.Contig5_All, CL15929.Contig1_All, CL16058.Contig18_All, CL16058.Contig27_All, CL16058.Contig29_All, CL16105.Contig1_All, CL16105.Contig2_All, CL16412.Contig2_All, CL16873.Contig12_All, CL16873.Contig14_All, CL16873.Contig1_All, CL16873.Contig2_All, CL16873.Contig3_All, CL16873.Contig6_…
23	Starch and sucrose metabolism	CL10249.Contig11_All, CL10249.Contig3_All, CL10249.Contig4_All, CL10249.Contig5_All, CL10249.Contig6_All, CL10249.Contig7_All, CL10249.Contig8_All, CL10249.Contig9_All, CL10778.Contig2_All, CL10893.Contig1_All, CL10893.Contig2_All, CL11577.Contig2_All, CL11843.Contig2_All, CL1199.Contig1_All, CL12040.Contig2_All, CL12181.Contig2_All, CL12331.Contig3_All, CL1254.Contig1_All, CL12686.Contig1_All, C…
24	Pentose and glucuronate interconversions	CL10249.Contig11_All, CL10249.Contig3_All, CL10249.Contig4_All, CL10249.Contig5_All, CL10249.Contig6_All, CL10249.Contig7_All, CL10249.Contig8_All, CL10249.Contig9_All, CL11843.Contig2_All, CL11919.Contig1_All, CL11919.Contig3_All, CL1199.Contig1_All, CL12181.Contig2_All, CL12322.Contig3_All, CL12322.Contig5_All, CL12686.Contig1_All, CL12686.Contig2_All, CL12900.Contig2_All, CL13860.Contig2_All, …
25	Ether lipid metabolism	CL1019.Contig9_All, CL10464.Contig2_All, CL10493.Contig1_All, CL10493.Contig2_All, CL10493.Contig4_All, CL10493.Contig7_All, CL1114.Contig1_All, CL1114.Contig2_All, CL11238.Contig2_All, CL12059.Contig2_All, CL12372.Contig1_All, CL12372.Contig2_All, CL12389.Contig2_All, CL12453.Contig1_All, CL12453.Contig2_All, CL12579.Contig1_All, CL13036.Contig1_All, CL13036.Contig2_All, CL14001.Contig3_All, CL1…
26	Indole alkaloid biosynthesis	CL4015.Contig11_All, CL4015.Contig2_All, CL4015.Contig3_All, CL4015.Contig5_All, CL4015.Contig7_All, CL5466.Contig2_All, CL7350.Contig2_All, CL7350.Contig3_All, Unigene46942_All, Unigene50133_All, Unigene64217_All, Unigene65989_All, Unigene746_All
27	Terpenoid backbone biosynthesis	CL10774.Contig2_All, CL11053.Contig1_All, CL1251.Contig1_All, CL1251.Contig3_All, CL12832.Contig4_All, CL12832.Contig5_All, CL12832.Contig6_All, CL14014.Contig1_All, CL15365.Contig4_All, CL1559.Contig6_All, CL16319.Contig2_All, CL1720.Contig1_All, CL17356.Contig2_All, CL1797.Contig1_All, CL1797.Contig2_All, CL2371.Contig1_All, CL2759.Contig4_All, CL3050.Contig2_All, CL3909.Contig21_All, CL4196.Co…
28	alpha-Linolenic acid metabolism	CL10161.Contig1_All, CL10161.Contig3_All, CL10161.Contig5_All, CL1027.Contig3_All, CL10425.Contig1_All, CL10425.Contig2_All, CL11486.Contig1_All, CL11486.Contig2_All, CL12590.Contig1_All, CL12590.Contig2_All, CL15033.Contig12_All, CL15947.Contig3_All, CL16183.Contig1_All, CL16183.Contig2_All, CL16183.Contig3_All, CL16427.Contig12_All, CL16427.Contig1_All, CL16427.Contig2_All, CL16427.Contig7_All,…
29	Monoterpenoid biosynthesis	CL10999.Contig1_All, CL11053.Contig1_All, CL11566.Contig1_All, CL13807.Contig1_All, CL16552.Contig4_All, CL17191.Contig1_All, CL3202.Contig11_All, CL3202.Contig7_All, CL3202.Contig9_All, CL4076.Contig1_All, CL585.Contig11_All, CL585.Contig1_All, CL585.Contig6_All, CL585.Contig7_All, CL5942.Contig1_All, CL5942.Contig2_All, CL5942.Contig3_All, CL8014.Contig1_All, Unigene31661_All, Unigene41109_All,…
30	Glycosylphosphatidylinositol(GPI)-anchor biosynthesis	CL10230.Contig1_All, CL11629.Contig3_All, CL13129.Contig32_All, CL13707.Contig1_All, CL14179.Contig1_All, CL14179.Contig2_All, CL1513.Contig1_All, CL16908.Contig1_All, CL17087.Contig1_All, CL2853.Contig1_All, CL2853.Contig2_All, CL3856.Contig1_All, CL5007.Contig3_All, CL6447.Contig2_All, CL7881.Contig2_All, CL8287.Contig2_All, CL8446.Contig8_All, CL9149.Contig1_All, CL9538.Contig1_All, CL9538.Con…
31	Anthocyanin biosynthesis	CL15579.Contig1_All, CL1676.Contig2_All, CL3769.Contig1_All, CL7571.Contig1_All, CL776.Contig1_All, CL776.Contig2_All, CL8735.Contig4_All, Unigene53805_All, Unigene59432_All, Unigene62146_All
32	Benzoxazinoid biosynthesis	CL1161.Contig4_All, CL1348.Contig11_All, CL1348.Contig1_All, CL1348.Contig6_All, CL1676.Contig4_All, CL1676.Contig5_All, CL18441.Contig1_All, CL5333.Contig1_All, CL6570.Contig1_All, CL6570.Contig3_All, CL665.Contig2_All, CL665.Contig3_All, CL679.Contig2_All, CL9409.Contig1_All, CL9409.Contig4_All, CL991.Contig2_All, Unigene10154_All, Unigene32593_All, Unigene33222_All, Unigene33633_All, Unigene36…
33	Sesquiterpenoid and triterpenoid biosynthesis	CL10899.Contig2_All, CL11231.Contig1_All, CL11231.Contig2_All, CL1526.Contig2_All, CL1526.Contig3_All, CL1526.Contig7_All, CL16538.Contig1_All, CL166.Contig19_All, CL166.Contig20_All, CL166.Contig22_All, CL166.Contig4_All, CL166.Contig6_All, CL17670.Contig4_All, CL17670.Contig6_All, CL17670.Contig9_All, CL17799.Contig1_All, CL18371.Contig1_All, CL18371.Contig2_All, CL2371.Contig1_All, CL2371.Cont…
34	Glycerolipid metabolism	CL10284.Contig1_All, CL11451.Contig1_All, CL11451.Contig3_All, CL11451.Contig4_All, CL11451.Contig5_All, CL11724.Contig1_All, CL12223.Contig1_All, CL12223.Contig2_All, CL12322.Contig3_All, CL12322.Contig5_All, CL13610.Contig1_All, CL15003.Contig1_All, CL18159.Contig2_All, CL18287.Contig1_All, CL2158.Contig4_All, CL2158.Contig5_All, CL2158.Contig6_All, CL2158.Contig7_All, CL2591.Contig1_All, CL259…
35	Phosphatidylinositol signaling system	CL10194.Contig3_All, CL10613.Contig1_All, CL11451.Contig1_All, CL11451.Contig3_All, CL11451.Contig4_All, CL11451.Contig5_All, CL12223.Contig1_All, CL12223.Contig2_All, CL13357.Contig1_All, CL13357.Contig2_All, CL13905.Contig1_All, CL15655.Contig1_All, CL15881.Contig1_All, CL17691.Contig3_All, CL17885.Contig15_All, CL18393.Contig4_All, CL1861.Contig1_All, CL1861.Contig2_All, CL1861.Contig3_All, CL…
36	Betalain biosynthesis	CL16362.Contig1_All, CL3297.Contig4_All
37	Amino sugar and nucleotide sugar metabolism	CL1006.Contig2_All, CL10249.Contig11_All, CL10249.Contig3_All, CL10249.Contig4_All, CL10249.Contig5_All, CL10249.Contig6_All, CL10249.Contig7_All, CL10249.Contig8_All, CL10249.Contig9_All, CL10778.Contig2_All, CL11266.Contig1_All, CL11266.Contig2_All, CL11874.Contig1_All, CL11874.Contig2_All, CL11874.Contig4_All, CL1240.Contig1_All, CL1240.Contig3_All, CL1240.Contig4_All, CL1240.Contig7_All, CL12…
38	Linoleic acid metabolism	CL10161.Contig1_All, CL10161.Contig3_All, CL10161.Contig5_All, CL12399.Contig2_All, CL15421.Contig1_All, CL2534.Contig1_All, CL2703.Contig5_All, CL3004.Contig2_All, CL3004.Contig3_All, CL3004.Contig4_All, CL4173.Contig2_All, CL8326.Contig1_All, CL8326.Contig2_All, CL8326.Contig5_All, Unigene2285_All, Unigene28317_All, Unigene41638_All, Unigene46135_All, Unigene46136_All, Unigene46259_All, Unigene…
39	Isoquinoline alkaloid biosynthesis	CL121.Contig11_All, CL15278.Contig2_All, CL15999.Contig1_All, CL17524.Contig21_All, CL2861.Contig1_All, CL2861.Contig2_All, CL3887.Contig1_All, CL3887.Contig3_All, CL3887.Contig4_All, CL3887.Contig5_All, CL4122.Contig2_All, CL4122.Contig4_All, Unigene13058_All, Unigene14061_All, Unigene1560_All, Unigene20451_All, Unigene2211_All, Unigene22295_All, Unigene24824_All, Unigene43962_All, Unigene45430_…
40	Cysteine and methionine metabolism	CL10344.Contig1_All, CL10344.Contig2_All, CL1050.Contig10_All, CL1050.Contig1_All, CL1050.Contig2_All, CL1050.Contig3_All, CL1050.Contig4_All, CL1050.Contig5_All, CL1050.Contig6_All, CL1050.Contig7_All, CL1050.Contig8_All, CL1050.Contig9_All, CL10766.Contig1_All, CL10766.Contig2_All, CL13055.Contig1_All, CL13055.Contig2_All, CL13443.Contig2_All, CL14055.Contig1_All, CL14055.Contig2_All, CL1413.Co…
41	Tryptophan metabolism	CL11305.Contig2_All, CL12322.Contig3_All, CL12322.Contig5_All, CL12616.Contig1_All, CL15003.Contig1_All, CL163.Contig15_All, CL1652.Contig1_All, CL2780.Contig4_All, CL3362.Contig2_All, CL3362.Contig4_All, CL4198.Contig1_All, CL5567.Contig1_All, CL6306.Contig1_All, CL8300.Contig3_All, CL8932.Contig1_All, CL8932.Contig2_All, CL8932.Contig3_All, CL944.Contig2_All, Unigene18212_All, Unigene18694_All,…
42	Regulation of autophagy	CL11865.Contig2_All, CL13329.Contig2_All, CL13329.Contig3_All, CL1511.Contig1_All, CL15209.Contig1_All, CL15209.Contig2_All, CL1760.Contig1_All, CL1760.Contig2_All, CL2719.Contig1_All, CL2719.Contig2_All, CL2719.Contig3_All, CL2719.Contig4_All, CL2719.Contig5_All, CL2918.Contig13_All, CL2918.Contig23_All, CL2918.Contig33_All, CL3913.Contig1_All, CL3913.Contig2_All, CL3913.Contig3_All, CL3913.Cont…
43	Nitrogen metabolism	CL10745.Contig1_All, CL12012.Contig2_All, CL13835.Contig1_All, CL13835.Contig2_All, CL13835.Contig3_All, CL14322.Contig1_All, CL14322.Contig2_All, CL14991.Contig3_All, CL17025.Contig4_All, CL17025.Contig9_All, CL18444.Contig7_All, CL1901.Contig1_All, CL1901.Contig2_All, CL200.Contig10_All, CL200.Contig12_All, CL2382.Contig1_All, CL2382.Contig4_All, CL2523.Contig14_All, CL2523.Contig20_All, CL3689…
44	Natural killer cell mediated cytotoxicity	CL10953.Contig4_All, CL13172.Contig13_All, CL13355.Contig19_All, CL13671.Contig2_All, CL15049.Contig2_All, CL15049.Contig3_All, CL16472.Contig8_All, CL18026.Contig1_All, CL2174.Contig2_All, CL2174.Contig5_All, CL2176.Contig1_All, CL2176.Contig2_All, CL2176.Contig4_All, CL2197.Contig5_All, CL2197.Contig7_All, CL4811.Contig2_All, CL7275.Contig1_All, CL7275.Contig2_All, CL7275.Contig5_All, CL7275.Co…
45	Glucosinolate biosynthesis	CL12616.Contig1_All, CL15763.Contig1_All, CL15763.Contig2_All, CL3362.Contig2_All, CL3362.Contig4_All, CL8932.Contig1_All, CL8932.Contig2_All, CL8932.Contig3_All, Unigene33289_All, Unigene59888_All, Unigene60709_All, Unigene63384_All
46	Glycosphingolipid biosynthesis - globo series	CL11724.Contig1_All, CL13610.Contig1_All, CL14250.Contig1_All, CL14250.Contig2_All, CL7624.Contig2_All, CL9546.Contig2_All, Unigene33971_All
47	Biosynthesis of unsaturated fatty acids	CL10287.Contig1_All, CL12522.Contig2_All, CL13993.Contig3_All, CL15033.Contig12_All, CL16002.Contig1_All, CL16731.Contig1_All, CL16803.Contig1_All, CL16803.Contig2_All, CL2823.Contig2_All, CL3119.Contig2_All, CL350.Contig8_All, CL350.Contig9_All, CL4548.Contig6_All, CL4737.Contig1_All, CL4737.Contig2_All, CL4944.Contig2_All, CL4957.Contig1_All, CL4957.Contig2_All, CL4957.Contig3_All, CL4957.Conti…
48	Photosynthesis - antenna proteins	CL10314.Contig1_All, CL12376.Contig1_All, CL15506.Contig2_All, CL478.Contig11_All, CL478.Contig7_All, CL478.Contig8_All, Unigene20042_All, Unigene24840_All, Unigene30736_All, Unigene33532_All, Unigene38339_All, Unigene46004_All, Unigene47309_All, Unigene51213_All, Unigene6158_All
49	Tyrosine metabolism	CL10191.Contig3_All, CL1143.Contig11_All, CL1143.Contig4_All, CL121.Contig11_All, CL12129.Contig2_All, CL13463.Contig1_All, CL13463.Contig2_All, CL14141.Contig2_All, CL15278.Contig2_All, CL15999.Contig1_All, CL17524.Contig21_All, CL2861.Contig1_All, CL2861.Contig2_All, CL3887.Contig1_All, CL3887.Contig3_All, CL3887.Contig4_All, CL3887.Contig5_All, CL4122.Contig2_All, CL4122.Contig4_All, CL4338.Co…
50	Cyanoamino acid metabolism	CL10893.Contig1_All, CL10893.Contig2_All, CL10972.Contig3_All, CL1254.Contig1_All, CL1348.Contig11_All, CL1348.Contig1_All, CL1348.Contig6_All, CL1370.Contig11_All, CL1370.Contig1_All, CL1370.Contig20_All, CL1370.Contig2_All, CL1370.Contig3_All, CL14776.Contig1_All, CL15454.Contig6_All, CL1569.Contig3_All, CL1569.Contig7_All, CL15858.Contig1_All, CL16022.Contig1_All, CL16022.Contig2_All, CL1676.C…
51	SNARE interactions in vesicular transport	CL12092.Contig1_All, CL12092.Contig2_All, CL16896.Contig1_All, CL16896.Contig2_All, CL17404.Contig1_All, CL17404.Contig2_All, CL1750.Contig5_All, CL18029.Contig6_All, CL371.Contig70_All, CL5377.Contig1_All, CL5944.Contig1_All, CL5944.Contig2_All, CL5944.Contig3_All, CL5944.Contig4_All, CL6303.Contig1_All, CL6303.Contig2_All, CL7593.Contig3_All, CL8625.Contig1_All, Unigene10417_All, Unigene10527_A…
52	Thiamine metabolism	CL12333.Contig1_All, CL12333.Contig2_All, CL17130.Contig3_All, CL17130.Contig4_All, CL17130.Contig6_All, Unigene62847_All
53	Phenylalanine, tyrosine and tryptophan biosynthesis	CL10092.Contig1_All, CL10092.Contig2_All, CL140.Contig7_All, CL14338.Contig2_All, CL15278.Contig2_All, CL15999.Contig1_All, CL17584.Contig2_All, CL17584.Contig6_All, CL2819.Contig10_All, CL2819.Contig4_All, CL400.Contig5_All, CL432.Contig49_All, CL4792.Contig1_All, CL4792.Contig3_All, CL4792.Contig4_All, CL5215.Contig2_All, CL5215.Contig3_All, CL5309.Contig1_All, CL5309.Contig2_All, CL6663.Contig…
54	Sphingolipid metabolism	CL11724.Contig1_All, CL13610.Contig1_All, CL1449.Contig2_All, CL1449.Contig3_All, CL1449.Contig4_All, CL14668.Contig2_All, CL16105.Contig1_All, CL16105.Contig2_All, CL18060.Contig7_All, CL740.Contig3_All, CL8083.Contig2_All, CL8392.Contig1_All, CL9546.Contig2_All, CL9739.Contig1_All, CL9739.Contig2_All, Unigene1401_All, Unigene42727_All, Unigene49063_All, Unigene49064_All, Unigene53111_All, Unige…
55	Galactose metabolism	CL1006.Contig2_All, CL11385.Contig1_All, CL11385.Contig2_All, CL11385.Contig3_All, CL11385.Contig4_All, CL11577.Contig2_All, CL11724.Contig1_All, CL13600.Contig1_All, CL13600.Contig2_All, CL13610.Contig1_All, CL13862.Contig1_All, CL15876.Contig1_All, CL15876.Contig2_All, CL15935.Contig2_All, CL16105.Contig1_All, CL16105.Contig2_All, CL1747.Contig2_All, CL1747.Contig9_All, CL18060.Contig7_All, CL1…
56	Phagosome	CL10808.Contig2_All, CL11936.Contig2_All, CL12092.Contig1_All, CL12092.Contig2_All, CL1225.Contig13_All, CL1225.Contig2_All, CL1225.Contig3_All, CL1225.Contig4_All, CL13355.Contig19_All, CL14644.Contig1_All, CL14826.Contig4_All, CL14869.Contig1_All, CL17915.Contig2_All, CL18393.Contig4_All, CL18442.Contig1_All, CL2197.Contig5_All, CL2197.Contig7_All, CL3291.Contig1_All, CL4171.Contig5_All, CL4579…
57	Selenocompound metabolism	CL1050.Contig10_All, CL1050.Contig1_All, CL1050.Contig2_All, CL1050.Contig3_All, CL1050.Contig4_All, CL1050.Contig5_All, CL1050.Contig6_All, CL1050.Contig7_All, CL1050.Contig8_All, CL1050.Contig9_All, CL1413.Contig6_All, CL1890.Contig1_All, CL3138.Contig3_All, Unigene18164_All, Unigene27610_All, Unigene33173_All, Unigene36521_All, Unigene41854_All, Unigene62880_All, Unigene70572_All, Unigene8624_…
58	Arginine and proline metabolism	CL11094.Contig1_All, CL11094.Contig2_All, CL11209.Contig1_All, CL11247.Contig2_All, CL11778.Contig33_All, CL12012.Contig2_All, CL12322.Contig3_All, CL12322.Contig5_All, CL13835.Contig1_All, CL13835.Contig2_All, CL13835.Contig3_All, CL14508.Contig1_All, CL15003.Contig1_All, CL16235.Contig2_All, CL17025.Contig4_All, CL17025.Contig9_All, CL18302.Contig10_All, CL213.Contig1_All, CL213.Contig2_All, CL…
59	Other types of O-glycan biosynthesis	CL15975.Contig1_All, CL15975.Contig2_All, CL17703.Contig2_All, CL52.Contig5_All, CL6046.Contig1_All, CL6046.Contig3_All, Unigene45341_All
60	Fatty acid metabolism	CL10191.Contig3_All, CL12322.Contig3_All, CL12322.Contig5_All, CL12757.Contig1_All, CL12757.Contig2_All, CL13716.Contig1_All, CL15003.Contig1_All, CL15033.Contig12_All, CL16817.Contig32_All, CL2981.Contig10_All, CL2981.Contig3_All, CL2981.Contig7_All, CL2981.Contig8_All, CL2981.Contig9_All, CL3119.Contig2_All, CL40.Contig8_All, CL4118.Contig2_All, CL4198.Contig1_All, CL4338.Contig1_All, CL4338.Co…
61	Glycolysis / Gluconeogenesis	CL10191.Contig3_All, CL10699.Contig27_All, CL11828.Contig1_All, CL12322.Contig3_All, CL12322.Contig5_All, CL13600.Contig1_All, CL13600.Contig2_All, CL13623.Contig2_All, CL14412.Contig2_All, CL15003.Contig1_All, CL15786.Contig2_All, CL15786.Contig3_All, CL1679.Contig5_All, CL17285.Contig4_All, CL17989.Contig1_All, CL1839.Contig5_All, CL2157.Contig3_All, CL2158.Contig4_All, CL2158.Contig6_All, CL21…
62	beta-Alanine metabolism	CL12322.Contig3_All, CL12322.Contig5_All, CL15003.Contig1_All, CL15903.Contig1_All, CL15903.Contig2_All, CL17358.Contig3_All, CL3522.Contig3_All, CL3605.Contig1_All, CL3605.Contig3_All, CL3605.Contig4_All, CL3854.Contig3_All, CL4122.Contig2_All, CL4122.Contig4_All, CL4198.Contig1_All, CL9424.Contig1_All, CL944.Contig2_All, Unigene11528_All, Unigene15711_All, Unigene17893_All, Unigene24824_All, Un…
63	Lipoic acid metabolism	CL9421.Contig3_All, Unigene65618_All
64	RNA polymerase	CL10869.Contig2_All, CL11012.Contig1_All, CL11012.Contig2_All, CL13167.Contig3_All, CL13480.Contig2_All, CL16770.Contig2_All, CL1691.Contig1_All, CL1691.Contig2_All, CL1691.Contig3_All, CL1691.Contig5_All, CL1691.Contig6_All, CL16949.Contig3_All, CL16949.Contig5_All, CL16949.Contig7_All, CL17547.Contig1_All, CL17603.Contig2_All, CL18100.Contig10_All, CL2817.Contig1_All, CL3017.Contig1_All, CL3017…
65	Glyoxylate and dicarboxylate metabolism	CL12012.Contig2_All, CL12465.Contig51_All, CL12843.Contig1_All, CL14322.Contig1_All, CL14322.Contig2_All, CL163.Contig15_All, CL16566.Contig1_All, CL17258.Contig2_All, CL3415.Contig4_All, CL3867.Contig1_All, CL4030.Contig1_All, CL419.Contig3_All, CL419.Contig5_All, CL419.Contig7_All, CL6316.Contig3_All, CL6316.Contig4_All, CL7194.Contig2_All, CL7845.Contig2_All, CL9634.Contig2_All, CL9634.Contig3…
66	Vitamin B6 metabolism	CL10466.Contig1_All, CL13392.Contig1_All, CL13392.Contig3_All, CL4514.Contig1_All, CL9495.Contig1_All, CL9495.Contig2_All, Unigene41943_All, Unigene46113_All, Unigene59499_All, Unigene70109_All
67	Porphyrin and chlorophyll metabolism	CL10911.Contig1_All, CL12305.Contig2_All, CL14756.Contig2_All, CL15421.Contig1_All, CL18175.Contig2_All, CL1908.Contig4_All, CL1960.Contig2_All, CL2979.Contig1_All, CL4173.Contig2_All, CL6913.Contig2_All, CL7294.Contig2_All, CL8326.Contig1_All, CL8326.Contig2_All, CL8326.Contig5_All, Unigene1875_All, Unigene2285_All, Unigene26579_All, Unigene28317_All, Unigene46135_All, Unigene46136_All, Unigene5…
68	Valine, leucine and isoleucine degradation	CL12322.Contig3_All, CL12322.Contig5_All, CL14899.Contig1_All, CL14899.Contig2_All, CL14899.Contig3_All, CL15003.Contig1_All, CL15005.Contig3_All, CL15033.Contig12_All, CL15445.Contig1_All, CL15763.Contig1_All, CL15763.Contig2_All, CL1679.Contig5_All, CL17358.Contig3_All, CL18046.Contig11_All, CL2067.Contig1_All, CL3522.Contig3_All, CL364.Contig2_All, CL3854.Contig3_All, CL4198.Contig1_All, CL571…
69	One carbon pool by folate	CL12211.Contig1_All, CL4030.Contig1_All, CL5777.Contig4_All, CL5777.Contig5_All, CL7417.Contig1_All, CL7709.Contig2_All, CL7709.Contig3_All, CL7709.Contig4_All, CL9807.Contig1_All, Unigene12628_All, Unigene30147_All, Unigene5745_All, Unigene70140_All
70	Pantothenate and CoA biosynthesis	CL12514.Contig3_All, CL15699.Contig1_All, CL15763.Contig1_All, CL15763.Contig2_All, CL15903.Contig1_All, CL15903.Contig2_All, Unigene12482_All, Unigene12500_All, Unigene13902_All, Unigene19925_All, Unigene26369_All, Unigene27980_All, Unigene30366_All, Unigene36601_All, Unigene36608_All, Unigene50063_All, Unigene50947_All, Unigene58216_All, Unigene69529_All
71	Fructose and mannose metabolism	CL11411.Contig2_All, CL13600.Contig1_All, CL13600.Contig2_All, CL14804.Contig11_All, CL14804.Contig6_All, CL15047.Contig13_All, CL15047.Contig6_All, CL15421.Contig1_All, CL170.Contig21_All, CL17082.Contig2_All, CL17194.Contig1_All, CL17194.Contig2_All, CL1730.Contig2_All, CL1730.Contig3_All, CL17989.Contig1_All, CL1839.Contig5_All, CL1898.Contig2_All, CL1898.Contig3_All, CL1934.Contig7_All, CL215…
72	Taurine and hypotaurine metabolism	CL17682.Contig1_All, CL17682.Contig2_All, CL17682.Contig3_All, CL17682.Contig5_All, Unigene62977_All, Unigene63787_All
73	Sulfur relay system	CL11020.Contig3_All, CL12333.Contig1_All, CL12333.Contig2_All, CL16799.Contig1_All, Unigene7132_All
74	Inositol phosphate metabolism	CL13357.Contig1_All, CL13357.Contig2_All, CL14840.Contig2_All, CL15655.Contig1_All, CL15881.Contig1_All, CL16457.Contig2_All, CL17358.Contig3_All, CL17885.Contig15_All, CL18393.Contig4_All, CL2002.Contig8_All, CL2584.Contig6_All, CL3316.Contig4_All, CL3316.Contig5_All, CL3522.Contig3_All, CL4705.Contig1_All, CL4705.Contig2_All, CL4705.Contig3_All, CL4705.Contig4_All, CL4705.Contig5_All, CL5260.Co…
75	Glutathione metabolism	CL1098.Contig1_All, CL1098.Contig3_All, CL1168.Contig7_All, CL1168.Contig9_All, CL12224.Contig1_All, CL12224.Contig2_All, CL12557.Contig1_All, CL12557.Contig2_All, CL1266.Contig1_All, CL1266.Contig4_All, CL1266.Contig5_All, CL12872.Contig1_All, CL13092.Contig2_All, CL14707.Contig1_All, CL15455.Contig1_All, CL15461.Contig6_All, CL16786.Contig1_All, CL16786.Contig2_All, CL17429.Contig5_All, CL17682…
76	C5-Branched dibasic acid metabolism	CL12514.Contig3_All, Unigene19925_All, Unigene27740_All, Unigene30366_All
77	Glycine, serine and threonine metabolism	CL114.Contig63_All, CL114.Contig67_All, CL11721.Contig2_All, CL12843.Contig1_All, CL13392.Contig1_All, CL13392.Contig3_All, CL14338.Contig2_All, CL1679.Contig5_All, CL17821.Contig12_All, CL17821.Contig5_All, CL3397.Contig1_All, CL3397.Contig2_All, CL3397.Contig3_All, CL364.Contig2_All, CL3825.Contig2_All, CL3825.Contig4_All, CL4030.Contig1_All, CL4122.Contig2_All, CL4122.Contig4_All, CL432.Contig…
78	Circadian rhythm - plant	CL1039.Contig2_All, CL12169.Contig2_All, CL12322.Contig2_All, CL14472.Contig2_All, CL14472.Contig3_All, CL15595.Contig2_All, CL15817.Contig2_All, CL16447.Contig3_All, CL16641.Contig15_All, CL16641.Contig17_All, CL16641.Contig2_All, CL16641.Contig5_All, CL17272.Contig2_All, CL17272.Contig4_All, CL17328.Contig6_All, CL17407.Contig1_All, CL1809.Contig4_All, CL2075.Contig7_All, CL2226.Contig1_All, CL…
79	Mismatch repair	CL103.Contig21_All, CL103.Contig24_All, CL10928.Contig1_All, CL10928.Contig2_All, CL11390.Contig1_All, CL12265.Contig2_All, CL1259.Contig2_All, CL12665.Contig4_All, CL13526.Contig2_All, CL14475.Contig1_All, CL14475.Contig2_All, CL15457.Contig2_All, CL15644.Contig5_All, CL16091.Contig10_All, CL16091.Contig3_All, CL16091.Contig8_All, CL17176.Contig3_All, CL17210.Contig4_All, CL174.Contig11_All, CL1…
80	Histidine metabolism	CL12322.Contig3_All, CL12322.Contig5_All, CL15003.Contig1_All, CL4198.Contig1_All, CL944.Contig2_All, Unigene37727_All, Unigene40278_All, Unigene40981_All, Unigene46827_All, Unigene53998_All, Unigene7815_All
81	Glycosphingolipid biosynthesis - ganglio series	CL16105.Contig1_All, CL16105.Contig2_All, CL18060.Contig7_All, CL7624.Contig2_All, CL8083.Contig2_All, Unigene1401_All, Unigene42727_All, Unigene49063_All, Unigene49064_All
82	Steroid biosynthesis	CL10612.Contig2_All, CL13426.Contig3_All, CL14714.Contig1_All, CL1581.Contig13_All, CL1581.Contig15_All, CL1581.Contig19_All, CL1581.Contig20_All, CL17443.Contig1_All, CL17584.Contig12_All, CL18051.Contig8_All, CL2556.Contig12_All, CL3162.Contig3_All, CL7068.Contig11_All, CL7068.Contig8_All, CL7238.Contig1_All, CL7491.Contig4_All, CL750.Contig1_All, CL750.Contig2_All, CL7663.Contig2_All, Unigene1…
83	Riboflavin metabolism	CL13346.Contig1_All, CL1684.Contig2_All, CL2014.Contig4_All, CL3348.Contig4_All, CL3348.Contig5_All, CL8956.Contig6_All, CL926.Contig1_All, CL9806.Contig2_All
84	Endocytosis	CL1019.Contig9_All, CL10464.Contig2_All, CL10493.Contig1_All, CL10493.Contig2_All, CL10493.Contig4_All, CL10493.Contig7_All, CL1114.Contig1_All, CL1114.Contig2_All, CL11238.Contig2_All, CL11716.Contig1_All, CL11716.Contig2_All, CL12059.Contig2_All, CL12372.Contig1_All, CL12372.Contig2_All, CL12389.Contig2_All, CL12453.Contig1_All, CL12453.Contig2_All, CL12579.Contig1_All, CL13036.Contig1_All, CL1…
85	Lysine degradation	CL10198.Contig1_All, CL1067.Contig3_All, CL12322.Contig3_All, CL12322.Contig5_All, CL14628.Contig2_All, CL15003.Contig1_All, CL31.Contig2_All, CL31.Contig3_All, CL4198.Contig1_All, CL5878.Contig2_All, CL5878.Contig3_All, CL944.Contig2_All, Unigene14037_All, Unigene18694_All, Unigene27032_All, Unigene29599_All, Unigene37727_All, Unigene40278_All, Unigene40981_All, Unigene46827_All, Unigene53998_Al…
86	Protein export	CL10571.Contig2_All, CL12434.Contig1_All, CL12957.Contig1_All, CL14826.Contig4_All, CL16013.Contig2_All, CL162.Contig1_All, CL17433.Contig1_All, CL17433.Contig2_All, CL18442.Contig1_All, CL1886.Contig3_All, CL1886.Contig7_All, CL1886.Contig9_All, CL2989.Contig6_All, CL3291.Contig1_All, CL5440.Contig3_All, CL5440.Contig7_All, Unigene10565_All, Unigene1346_All, Unigene13608_All, Unigene21928_All, U…
87	Butanoate metabolism	CL1143.Contig11_All, CL1143.Contig4_All, CL12514.Contig3_All, CL14141.Contig2_All, CL14412.Contig2_All, CL15421.Contig1_All, CL18046.Contig11_All, CL4173.Contig2_All, CL5713.Contig2_All, CL5854.Contig2_All, CL8326.Contig1_All, CL8326.Contig2_All, CL8326.Contig5_All, Unigene13651_All, Unigene19925_All, Unigene2285_All, Unigene28317_All, Unigene30366_All, Unigene37591_All, Unigene44701_All, Unigene…
88	Pyruvate metabolism	CL10699.Contig27_All, CL10793.Contig1_All, CL10793.Contig2_All, CL11571.Contig25_All, CL11828.Contig1_All, CL12291.Contig1_All, CL12291.Contig2_All, CL12322.Contig3_All, CL12322.Contig5_All, CL12773.Contig1_All, CL14412.Contig2_All, CL15003.Contig1_All, CL1679.Contig5_All, CL16993.Contig2_All, CL18296.Contig2_All, CL1934.Contig3_All, CL2157.Contig3_All, CL2158.Contig4_All, CL2158.Contig5_All, CL2…
89	Sulfur metabolism	CL10344.Contig1_All, CL10344.Contig2_All, CL12616.Contig1_All, CL14055.Contig1_All, CL14055.Contig2_All, CL1413.Contig6_All, CL1982.Contig5_All, CL1982.Contig6_All, CL1982.Contig8_All, CL2975.Contig2_All, CL2975.Contig4_All, CL2975.Contig5_All, CL3138.Contig3_All, CL5750.Contig3_All, CL9013.Contig1_All, Unigene40395_All, Unigene43703_All, Unigene62880_All, Unigene70572_All
90	Tropane, piperidine and pyridine alkaloid biosynthesis	CL10141.Contig1_All, CL15278.Contig2_All, CL15999.Contig1_All, CL350.Contig8_All, CL350.Contig9_All, CL4122.Contig2_All, CL4122.Contig4_All, Unigene14061_All, Unigene1560_All, Unigene24824_All, Unigene33083_All, Unigene38298_All, Unigene59491_All, Unigene64317_All, Unigene70398_All
91	Folate biosynthesis	CL1340.Contig6_All, CL7709.Contig2_All, CL7709.Contig3_All, CL7709.Contig4_All, CL9807.Contig1_All, Unigene5745_All
92	Valine, leucine and isoleucine biosynthesis	CL12514.Contig3_All, CL14412.Contig2_All, CL15763.Contig1_All, CL15763.Contig2_All, CL2959.Contig1_All, CL2959.Contig2_All, CL3825.Contig2_All, CL3825.Contig4_All, Unigene12500_All, Unigene14004_All, Unigene19925_All, Unigene26369_All, Unigene27740_All, Unigene30366_All, Unigene36601_All, Unigene36608_All, Unigene44701_All, Unigene57448_All, Unigene69529_All
93	Arachidonic acid metabolism	CL11566.Contig1_All, CL13547.Contig1_All, CL17682.Contig1_All, CL17682.Contig2_All, CL17682.Contig3_All, CL17682.Contig5_All, Unigene15748_All, Unigene41638_All, Unigene46259_All, Unigene62977_All
94	Pyrimidine metabolism	CL10869.Contig2_All, CL10897.Contig2_All, CL10908.Contig2_All, CL10908.Contig5_All, CL11012.Contig1_All, CL11012.Contig2_All, CL12224.Contig1_All, CL12224.Contig2_All, CL12404.Contig2_All, CL12872.Contig1_All, CL13167.Contig3_All, CL13277.Contig1_All, CL13480.Contig2_All, CL1465.Contig1_All, CL15903.Contig1_All, CL15903.Contig2_All, CL16091.Contig3_All, CL16091.Contig8_All, CL16770.Contig2_All, C…
95	Nicotinate and nicotinamide metabolism	CL11881.Contig3_All, CL2957.Contig2_All, CL9627.Contig12_All, CL9627.Contig8_All, Unigene23977_All, Unigene29901_All, Unigene62289_All
96	Ubiquitin mediated proteolysis	CL10378.Contig1_All, CL10763.Contig2_All, CL10982.Contig1_All, CL11023.Contig1_All, CL11333.Contig1_All, CL11907.Contig3_All, CL11907.Contig4_All, CL13329.Contig1_All, CL13329.Contig3_All, CL13350.Contig6_All, CL13376.Contig1_All, CL13376.Contig4_All, CL13376.Contig5_All, CL13513.Contig1_All, CL13513.Contig2_All, CL14121.Contig1_All, CL14182.Contig2_All, CL1441.Contig10_All, CL1441.Contig6_All, C…
97	Ubiquinone and other terpenoid-quinone biosynthesis	CL10153.Contig1_All, CL1027.Contig3_All, CL11167.Contig1_All, CL11828.Contig1_All, CL14272.Contig1_All, CL14272.Contig2_All, CL14272.Contig3_All, CL15278.Contig2_All, CL17584.Contig12_All, CL5492.Contig5_All, CL6464.Contig3_All, CL7068.Contig7_All, CL7238.Contig1_All, CL8882.Contig1_All, CL8882.Contig2_All, CL9134.Contig2_All, CL9818.Contig1_All, Unigene12730_All, Unigene14061_All, Unigene1560_Al…
98	Synthesis and degradation of ketone bodies	CL18046.Contig11_All, CL5713.Contig2_All, CL5854.Contig2_All, Unigene13651_All, Unigene37591_All, Unigene62319_All, Unigene9550_All
99	Alanine, aspartate and glutamate metabolism	CL1143.Contig11_All, CL1143.Contig4_All, CL12012.Contig2_All, CL1314.Contig2_All, CL13835.Contig1_All, CL13835.Contig2_All, CL13835.Contig3_All, CL14141.Contig2_All, CL14508.Contig1_All, CL17025.Contig4_All, CL17025.Contig9_All, CL1901.Contig1_All, CL1901.Contig2_All, CL2382.Contig1_All, CL2382.Contig4_All, CL4184.Contig3_All, CL5530.Contig1_All, CL5530.Contig2_All, CL7144.Contig2_All, CL7144.Con…
100	Non-homologous end-joining	CL11176.Contig2_All, CL16306.Contig2_All, Unigene18081_All, Unigene25398_All, Unigene49846_All, Unigene6788_All, Unigene73694_All
101	Propanoate metabolism	CL11571.Contig25_All, CL11828.Contig1_All, CL12322.Contig3_All, CL12322.Contig5_All, CL14319.Contig6_All, CL15003.Contig1_All, CL17358.Contig3_All, CL3522.Contig3_All, CL3854.Contig3_All, CL4198.Contig1_All, CL4456.Contig3_All, CL4456.Contig4_All, CL4539.Contig3_All, CL5810.Contig2_All, CL5810.Contig4_All, CL944.Contig2_All, Unigene11528_All, Unigene16947_All, Unigene17833_All, Unigene25712_All, …
102	Carbon fixation in photosynthetic organisms	CL12291.Contig1_All, CL12291.Contig2_All, CL16993.Contig2_All, CL17989.Contig1_All, CL18111.Contig2_All, CL18296.Contig2_All, CL1839.Contig5_All, CL1934.Contig3_All, CL2157.Contig3_All, CL3634.Contig5_All, CL4327.Contig2_All, CL6316.Contig3_All, CL6316.Contig4_All, CL8329.Contig2_All, CL9634.Contig2_All, CL9634.Contig3_All, Unigene13774_All, Unigene14203_All, Unigene16998_All, Unigene17776_All, U…
103	Peroxisome	CL12442.Contig1_All, CL12442.Contig2_All, CL12442.Contig3_All, CL12442.Contig4_All, CL12465.Contig51_All, CL12652.Contig1_All, CL12757.Contig1_All, CL12757.Contig2_All, CL13212.Contig2_All, CL13716.Contig1_All, CL15033.Contig12_All, CL163.Contig15_All, CL17826.Contig13_All, CL17826.Contig16_All, CL17826.Contig5_All, CL17826.Contig6_All, CL18046.Contig11_All, CL2782.Contig1_All, CL2782.Contig2_All…
104	Ribosome biogenesis in eukaryotes	CL10827.Contig2_All, CL11586.Contig3_All, CL11653.Contig1_All, CL11833.Contig2_All, CL1285.Contig3_All, CL12949.Contig3_All, CL12949.Contig4_All, CL13323.Contig13_All, CL13410.Contig1_All, CL13467.Contig2_All, CL1411.Contig22_All, CL14811.Contig1_All, CL14964.Contig11_All, CL15016.Contig4_All, CL15358.Contig3_All, CL15365.Contig4_All, CL15850.Contig1_All, CL15850.Contig3_All, CL16203.Contig2_All,…
105	N-Glycan biosynthesis	CL10523.Contig5_All, CL11245.Contig2_All, CL12669.Contig1_All, CL12669.Contig2_All, CL2699.Contig3_All, CL2724.Contig6_All, CL2831.Contig5_All, CL3110.Contig4_All, CL3369.Contig1_All, CL3511.Contig9_All, CL6400.Contig1_All, CL6400.Contig4_All, CL9176.Contig5_All, Unigene56176_All, Unigene7278_All, Unigene764_All
106	Photosynthesis	CL13088.Contig2_All, CL13419.Contig1_All, CL14326.Contig1_All, CL16845.Contig1_All, CL16845.Contig2_All, CL18230.Contig2_All, CL5537.Contig3_All, CL8183.Contig1_All, CL8183.Contig2_All, CL8303.Contig1_All, Unigene10544_All, Unigene15426_All, Unigene24605_All, Unigene26505_All, Unigene37725_All, Unigene54266_All, Unigene915_All
107	Pentose phosphate pathway	CL13762.Contig2_All, CL1757.Contig2_All, CL1757.Contig5_All, CL17729.Contig2_All, CL17729.Contig5_All, CL17989.Contig1_All, CL18111.Contig2_All, CL1839.Contig5_All, CL6493.Contig1_All, CL8332.Contig5_All, Unigene13699_All, Unigene14782_All, Unigene23912_All, Unigene282_All, Unigene30651_All, Unigene32764_All, Unigene33001_All, Unigene35247_All, Unigene39673_All, Unigene40713_All, Unigene41078_All…
108	DNA replication	CL10897.Contig2_All, CL10928.Contig1_All, CL10928.Contig2_All, CL11387.Contig2_All, CL12265.Contig2_All, CL12665.Contig4_All, CL15457.Contig2_All, CL15644.Contig5_All, CL16091.Contig10_All, CL16091.Contig3_All, CL16091.Contig8_All, CL17099.Contig1_All, CL17176.Contig3_All, CL17210.Contig4_All, CL17329.Contig2_All, CL174.Contig11_All, CL17576.Contig7_All, CL17942.Contig5_All, CL18227.Contig5_All, …
109	Purine metabolism	CL10097.Contig2_All, CL1037.Contig1_All, CL10869.Contig2_All, CL10897.Contig2_All, CL11012.Contig1_All, CL11012.Contig2_All, CL12224.Contig1_All, CL12224.Contig2_All, CL12404.Contig2_All, CL12872.Contig1_All, CL13167.Contig3_All, CL13277.Contig1_All, CL13480.Contig2_All, CL1465.Contig1_All, CL1525.Contig10_All, CL1525.Contig11_All, CL1525.Contig9_All, CL16091.Contig3_All, CL16091.Contig8_All, CL1…
110	Glycosaminoglycan degradation	CL10426.Contig5_All, CL15370.Contig2_All, CL16105.Contig1_All, CL16105.Contig2_All, CL17838.Contig51_All, CL17838.Contig52_All, CL18060.Contig7_All, CL3252.Contig1_All, CL3252.Contig5_All, CL642.Contig26_All, CL6654.Contig1_All, CL7624.Contig2_All, CL8083.Contig2_All, CL8100.Contig1_All, CL8742.Contig2_All, Unigene1401_All, Unigene222_All, Unigene42727_All, Unigene49063_All, Unigene49064_All, Uni…
111	Lysine biosynthesis	CL12011.Contig18_All, CL12011.Contig42_All, CL18333.Contig15_All, CL4817.Contig1_All, CL4817.Contig2_All, CL6121.Contig2_All, CL944.Contig2_All, Unigene17631_All, Unigene29230_All, Unigene35897_All, Unigene54815_All
112	Homologous recombination	CL10535.Contig1_All, CL10928.Contig1_All, CL10928.Contig2_All, CL11176.Contig2_All, CL12265.Contig2_All, CL12665.Contig4_All, CL14047.Contig3_All, CL15644.Contig5_All, CL16091.Contig3_All, CL16091.Contig8_All, CL17176.Contig3_All, CL17210.Contig4_All, CL174.Contig11_All, CL17562.Contig5_All, CL17813.Contig2_All, CL17813.Contig3_All, CL17942.Contig5_All, CL18437.Contig6_All, CL2145.Contig1_All, CL…
113	Citrate cycle (TCA cycle)	CL10699.Contig27_All, CL13522.Contig1_All, CL14412.Contig2_All, CL1679.Contig5_All, CL17258.Contig2_All, CL243.Contig1_All, CL3415.Contig4_All, CL3627.Contig1_All, CL364.Contig2_All, CL419.Contig3_All, CL419.Contig5_All, CL419.Contig7_All, CL6316.Contig3_All, CL6316.Contig4_All, CL7194.Contig2_All, CL7845.Contig2_All, Unigene18694_All, Unigene199_All, Unigene204_All, Unigene22374_All, Unigene2257…
114	Nucleotide excision repair	CL10020.Contig2_All, CL10897.Contig2_All, CL10928.Contig1_All, CL10928.Contig2_All, CL12265.Contig2_All, CL12665.Contig4_All, CL13018.Contig3_All, CL13219.Contig1_All, CL13639.Contig1_All, CL14182.Contig2_All, CL1441.Contig10_All, CL15457.Contig2_All, CL15644.Contig5_All, CL16058.Contig18_All, CL16058.Contig36_All, CL16091.Contig10_All, CL16091.Contig3_All, CL16091.Contig8_All, CL170.Contig31_All…
115	Spliceosome	CL10368.Contig2_All, CL10493.Contig5_All, CL10493.Contig6_All, CL10557.Contig2_All, CL1089.Contig2_All, CL10914.Contig7_All, CL11456.Contig1_All, CL11624.Contig1_All, CL121.Contig11_All, CL121.Contig14_All, CL121.Contig16_All, CL12325.Contig2_All, CL12347.Contig2_All, CL12347.Contig3_All, CL12372.Contig1_All, CL12372.Contig2_All, CL12439.Contig4_All, CL12545.Contig1_All, CL12545.Contig2_All, CL12…
116	Ribosome	CL10019.Contig3_All, CL10044.Contig1_All, CL10044.Contig2_All, CL10414.Contig2_All, CL10484.Contig1_All, CL10635.Contig1_All, CL10824.Contig1_All, CL1085.Contig2_All, CL11042.Contig1_All, CL11153.Contig1_All, CL11646.Contig1_All, CL11731.Contig1_All, CL12123.Contig1_All, CL12512.Contig1_All, CL12626.Contig2_All, CL13107.Contig1_All, CL13252.Contig1_All, CL13578.Contig1_All, CL13578.Contig2_All, C…
117	Protein processing in endoplasmic reticulum	CL10020.Contig2_All, CL10630.Contig2_All, CL10982.Contig1_All, CL11333.Contig1_All, CL11456.Contig1_All, CL12389.Contig1_All, CL12389.Contig2_All, CL12994.Contig1_All, CL13329.Contig1_All, CL13329.Contig3_All, CL13513.Contig1_All, CL13513.Contig2_All, CL13651.Contig2_All, CL1441.Contig10_All, CL1441.Contig6_All, CL14728.Contig2_All, CL14792.Contig2_All, CL14792.Contig3_All, CL14826.Contig4_All, C…
118	Circadian rhythm - mammal	CL1441.Contig10_All, CL1441.Contig6_All, CL15777.Contig5_All, CL2283.Contig4_All, Unigene10423_All, Unigene31746_All, Unigene6918_All
119	RNA degradation	CL10209.Contig7_All, CL10290.Contig1_All, CL10290.Contig3_All, CL10290.Contig4_All, CL10976.Contig1_All, CL10976.Contig2_All, CL11361.Contig1_All, CL12404.Contig2_All, CL13410.Contig1_All, CL13467.Contig2_All, CL13572.Contig1_All, CL13572.Contig2_All, CL13623.Contig2_All, CL14664.Contig1_All, CL14664.Contig4_All, CL14728.Contig2_All, CL14811.Contig1_All, CL15365.Contig4_All, CL15454.Contig15_All,…
120	Base excision repair	CL10897.Contig2_All, CL12454.Contig4_All, CL14671.Contig1_All, CL15457.Contig2_All, CL16091.Contig3_All, CL16091.Contig8_All, CL17576.Contig7_All, CL2918.Contig18_All, CL4021.Contig7_All, CL5100.Contig3_All, CL5100.Contig4_All, CL5854.Contig2_All, Unigene13677_All, Unigene13909_All, Unigene18081_All, Unigene2539_All, Unigene25786_All, Unigene27157_All, Unigene41527_All, Unigene45362_All, Unigene5…
121	Proteasome	CL1410.Contig1_All, CL17132.Contig3_All, CL17132.Contig4_All, CL17132.Contig5_All, CL18284.Contig4_All, CL2078.Contig3_All, CL3397.Contig1_All, CL3397.Contig2_All, CL3397.Contig3_All, CL5636.Contig4_All, CL648.Contig6_All, CL754.Contig135_All, CL754.Contig158_All, CL9309.Contig4_All, Unigene20548_All, Unigene20603_All, Unigene21150_All, Unigene49773_All, Unigene50675_All, Unigene53088_All, Unigen…
122	Basal transcription factors	CL10692.Contig1_All, CL13219.Contig1_All, CL1581.Contig12_All, CL1581.Contig5_All, CL16058.Contig18_All, CL16058.Contig36_All, CL170.Contig31_All, CL170.Contig34_All, CL170.Contig3_All, CL1727.Contig27_All, CL17887.Contig73_All, CL17887.Contig77_All, CL18378.Contig36_All, CL18378.Contig55_All, CL18378.Contig65_All, CL3040.Contig4_All, CL3770.Contig1_All, CL4429.Contig2_All, CL4698.Contig4_All, CL…
123	Oxidative phosphorylation	CL1016.Contig1_All, CL10988.Contig1_All, CL11936.Contig2_All, CL12839.Contig2_All, CL13242.Contig3_All, CL13522.Contig1_All, CL13583.Contig8_All, CL14466.Contig1_All, CL14622.Contig2_All, CL15672.Contig28_All, CL15672.Contig42_All, CL15672.Contig4_All, CL158.Contig6_All, CL1582.Contig2_All, CL16577.Contig4_All, CL17312.Contig1_All, CL18444.Contig7_All, CL1942.Contig13_All, CL1942.Contig1_All, CL1…
124	RNA transport	CL10110.Contig5_All, CL103.Contig31_All, CL10444.Contig2_All, CL10493.Contig5_All, CL10493.Contig6_All, CL1056.Contig4_All, CL1056.Contig6_All, CL11653.Contig1_All, CL1285.Contig3_All, CL13001.Contig2_All, CL13323.Contig13_All, CL13452.Contig1_All, CL13467.Contig2_All, CL13634.Contig1_All, CL13760.Contig1_All, CL13969.Contig1_All, CL13969.Contig2_All, CL15420.Contig5_All, CL15454.Contig15_All, CL…
125	mRNA surveillance pathway	CL103.Contig31_All, CL10444.Contig2_All, CL10493.Contig5_All, CL10493.Contig6_All, CL11481.Contig2_All, CL1159.Contig26_All, CL13435.Contig63_All, CL13467.Contig2_All, CL13634.Contig1_All, CL14763.Contig2_All, CL15264.Contig2_All, CL15264.Contig4_All, CL15439.Contig10_All, CL15439.Contig11_All, CL15454.Contig15_All, CL17497.Contig2_All, CL17860.Contig14_All, CL18013.Contig13_All, CL2178.Contig1_A…
126	Aminoacyl-tRNA biosynthesis	CL12305.Contig2_All, CL13649.Contig2_All, CL17988.Contig1_All, CL18038.Contig8_All, CL18054.Contig4_All, CL2309.Contig4_All, CL2618.Contig3_All, CL2810.Contig2_All, CL308.Contig20_All, CL3533.Contig3_All, CL3533.Contig4_All, CL371.Contig38_All, CL3734.Contig9_All, CL48.Contig6_All, CL5714.Contig1_All, CL5714.Contig2_All, CL603.Contig4_All, CL8981.Contig2_All, CL8981.Contig8_All, CL9677.Contig1_Al…
