# Supplementary material for: Expression profiling of Chrysanthemum crassum under salinity stress and the initiation of morphological changes
Source: PLoS One. 2017 Apr 24;12(4):e0175972. doi: 10.1371/journal.pone.0175972 (PMC5402956; doi:10.1371/journal.pone.0175972)
Supplement: S4 Table — (XLS) [file pone.0175972.s010.xls]

## Sheet: Sheet1
Gene ID	Length	log2 Fold Change		Database	E-value	Annonation
		12h	24h
CL9399.Contig1_All	445	-4.09569	-4.56396	Swissprot	1e-24	Two-component response regulator ARR5
Unigene2419_All	861	-4.03606	-3.4998	Swissprot	2e-51	Two-component response regulator ARR6
Unigene49973_All	1205	-3.02261	-2.39112	Swissprot	1e-58	Two-component response regulator ARR4
CL14493.Contig2_All	950	-1.48705	-0.969116	Swissprot	2e-48	Two-component response regulator ARR9
Unigene38906_All	436	1.72368	-12.698	Swissprot	4e-34	Xyloglucan endotransglucosylase/hydrolase protein 22
Unigene13917_All	1028	1.52373	-3.3471	Swissprot	4e-124	Probable xyloglucan endotransglucosylase/hydrolase protein 23
Unigene54097_All	1083	1.21592	-2.23473	Swissprot	1e-121	Probable xyloglucan endotransglucosylase/hydrolase protein 23
Unigene24851_All	992	1.20316	-3.31908	Swissprot	4e-124	Probable xyloglucan endotransglucosylase/hydrolase protein 23
Unigene33280_All	670	1.69427	2.33622	Swissprot	1e-58	Pathogenesis-related protein PR-1 type
Unigene40838_All	1470	1.68856	0.0518161	NR	3e-27	putative bHLH transcription factor (bHLH062) [Arabidopsis thaliana]
Unigene37206_All	589	1.33868	1.21003	NR	1e-60	bHLH transcriptional factor [Dahlia pinnata]
Unigene40839_All	1569	1.34432	0.434494	NR	3e-27	putative bHLH transcription factor (bHLH062) [Arabidopsis thaliana]
CL6489.Contig1_All	862	1.91797	-2.08637	NT	0	Chrysanthemum x morifolium dehydration-responsive element-binding factor 1 (DREB1A-2)
CL6489.Contig2_All	887	1.86269	-1.92008	NT	0	Chrysanthemum x morifolium dehydration-responsive element-binding factor 1 (DREB1A-4)
Unigene38328_All	1238	1.78159	-1.81672	NR	4e-50	AP2/ERF domain-containing transcription factor [Populus trichocarpa]
CL4758.Contig1_All	556	1.89884	0.712045	NR	3e-46	PREDICTED: NAC transcription factor NAM-B2-like [Solanum lycopersicum]
CL14612.Contig1_All	459	3.05935	0.378424	Swissprot	3e-06	NAC domain-containing protein 90
Unigene60684_All	256	2.55303	0.670143	NR	1e-16	PREDICTED: NAC transcription factor NAM-B2-like [Solanum lycopersicum]
Unigene41165_All	1478	2.30959	2.20703	NT	8e-12	Solanum torvum ABA responsive element-binding protein (AREB)
Unigene62171_All	1079	2.59862	1.6299	COG	4e-06	transcription factor MYC2
CL14530.Contig2_All	1516	2.12775	0.772736	COG	8e-40	transcription factor MYC2
Unigene61979_All	1313	2.07518	0.598191	COG	4e-17	transcription factor MYC2
CL1046.Contig3_All	877	2.03597	0.155514	NR	5e-19	MYB2 [Chrysanthemum x morifolium]
CL1046.Contig1_All	570	4.17483	1.73229	NR	8e-14	MYB2 [Chrysanthemum x morifolium]
Unigene69398_All	582	14.8723	0	NR	2e-76	calmodulin [Zea mays]
Unigene70126_All	638	12.7399	0	NR	6e-14	calmodulin [Chara corallina]
Unigene70474_All	703	12.2581	0	NR	5e-28	calmodulin-like protein [Auxenochlorella protothecoides]
Unigene60260_All	1007	12.2559	6.2555	Swissprot	2e-98	14-3-3-like protein
Unigene8553_All	2817	7.10057	1.1391	Swissprot	2e-103	14-3-3-like protein C
Unigene71806_All	481	11.467	0	NR	3e-45	mitogen-activated protein kinase 6
Unigene52031_All	837	14.7623	8.09381	NR	9e-15	late embryogenesis abundant protein-like [Arabidopsis thaliana]
CL16208.Contig1_All	823	14.4083	9.69957	NT	5e-39	Late embryogenesis abundant protein Dc3
Unigene69354_All	698	13.6811	8.35491	NR	1e-41	PREDICTED: late embryogenesis abundant protein-like [Vitis vinifera]
Unigene70057_All	453	13.6052	0	NT	1e-06	Late embryogenesis abundant protein 76
Unigene70137_All	245	12.8443	7.2854	NR	2e-09	LEA protein 4 [Capsicum annuum]
Unigene69772_All	864	6.33306	-6.32012	NR	2e-80	Late embryogenesis abundant protein D-34, putative [Ricinus communis]
CL3765.Contig11_All	839	6.97111	5.05568	NR	5e-39	dehydrin [Helianthus annuus]
CL3765.Contig10_All	864	6.50524	5.01739	NR	2e-44	dehydrin [Helianthus annuus]
Unigene44626_All	773	5.27824	3.63841	NR	4e-40	dehydrin [Helianthus annuus]
Unigene33157_All	715	2.16238	-0.258824	NR	1e-07	dehydrin 1 [Cichorium intybus]
CL17351.Contig1_All	812	17.1358	9.63662	Swissprot	9e-97	ADP,ATP carrier protein
Unigene69746_All	321	13.0712	0	Swissprot	2e-48	ADP,ATP carrier protein 1, mitochondrial
Unigene68723_All	211	13.0274	7.49985	NR	6e-11	putative ADP,ATP carrier-like protein [Trifolium pratense]
Unigene69374_All	475	12.9972	0	Swissprot	8e-07	ADP,ATP carrier protein, mitochondrial
Unigene68789_All	1678	16.5053	5.53294	NR	3e-134	aldehyde dehydrogenase [Coccomyxa subellipsoidea C-169]
Unigene69865_All	404	15.5585	0	Swissprot	6e-22	Aldehyde dehydrogenase family 2 member B4, mitochondrial
Unigene69866_All	913	15.3217	0	Swissprot	7e-72	Aldehyde dehydrogenase family 2 member B4, mitochondrial
CL4198.Contig4_All	1040	14.5953	0	Swissprot	3e-94	Aldehyde dehydrogenase family 2 member B7, mitochondrial
Unigene69854_All	507	15.6628	0	Swissprot	5e-16	Phosphoenolpyruvate carboxykinase [ATP]
Unigene56731_All	1418	15.6593	7.33718	Swissprot	2e-171	Phosphoenolpyruvate carboxykinase [ATP]
Unigene68499_All	785	12.5306	6.61029	Swissprot	1e-71	Phosphoenolpyruvate carboxykinase [ATP]
Unigene70451_All	769	12.2102	5.65535	Swissprot	4e-35	Phosphoenolpyruvate carboxykinase [ATP]
CL2444.Contig1_All	1182	14.9918	0	NR	8e-147	glyceraldehyde-3-phosphate dehydrogenase, cytosolic [Zea mays]
CL2444.Contig2_All	512	12.2892	0	COG	3e-139	Glyceraldehyde-3-phosphate dehydrogenase
CL370.Contig1_All	1069	13.6364	9.54496	NR	8e-135	glyceraldehyde-3-phosphate dehydrogenase, type I [Coccomyxa subellipsoidea C-169]
Unigene68703_All	243	11.7568	0	COG	2e-28	Glyceraldehyde-3-phosphate dehydrogenase
CL14096.Contig2_All	1558	12.5774	2.90563	NR	8e-105	zinc-dependent alcohol dehydrogenase [Phytophthora sojae]
Unigene71447_All	552	11.6402	0	NR	4e-57	zinc-dependent alcohol dehydrogenase [Phytophthora sojae]
Unigene69264_All	272	4.97599	2.14703	NR	3e-26	zinc-dependent alcohol dehydrogenase [Phytophthora sojae]
CL2828.Contig1_All	867	12.4362	13.2667	Swissprot	2e-66	Bidirectional sugar transporter SWEET7
Unigene70725_All	562	11.8828	0	NR	1e-17	sugar transporter, putative [Ricinus communis]
Unigene49470_All	1143	3.6604	2.01863	NR	1e-93	PREDICTED: bidirectional sugar transporter SWEET11-like [Solanum lycopersicum]
Unigene69901_All	2313	14.4775	0	Swissprot	1e-67	Amino-acid permease BAT1 OS=Arabidopsis thaliana
Unigene69792_All	1539	13.7887	0	Swissprot	8e-35	Amino-acid permease BAT1 homolog
Unigene69745_All	1867	13.7102	5.9542	COG	6e-107	Amino acid transporters
CL14913.Contig1_All	1936	12.7057	5.32912	COG	3e-131	Amino acid transporters
Unigene69733_All	1934	13.8208	0	NR	5e-61	Nitrate high affinity transporter [Ectocarpus siliculosus]
Unigene67760_All	1580	13.7974	5.61765	Swissprot	8e-169	High affinity nitrate transporter 2.7
Unigene64947_All	1100	15.3531	5.14975	Swissprot	1e-54	Mitochondrial phosphate carrier protein 3, mitochondrial
Unigene69759_All	1280	14.0278	0	Swissprot	5e-41	Mitochondrial phosphate carrier protein 3, mitochondrial
Unigene70273_All	1589	12.5317	0	Swissprot	6e-55	Mitochondrial adenine nucleotide transporter ADNT1
Unigene72103_All	313	11.3917	0	Swissprot	9e-09	Nicotinamide adenine dinucleotide transporter 1, chloroplastic
Unigene65029_All	650	15.0791	7.87467	KEGG	3e-09	F-type H+-transporting ATPase subunit d [EC:3.6.3.14]
Unigene69416_All	814	14.22	6.55919	KEGG	8e-31	F-type H+-transporting ATPase oligomycin sensitivity conferral protein [EC:3.6.3.14]
Unigene69674_All	670	14.1346	6.83794	KEGG	8e-28	F-type H+-transporting ATPase subunit delta [EC:3.6.3.14]
CL11916.Contig1_All	986	13.2802	0	KEGG	2e-22	F-type H+-transporting ATPase subunit c [EC:3.6.3.14]
Unigene69648_All	1052	13.7339	6.19377	KEGG	4e-46	F-type H+-transporting ATPase subunit gamma [EC:3.6.3.14]
Unigene69565_All	889	13.0476	0	KEGG	2e-49	V-type H+-transporting ATPase 16kDa proteolipid subunit [EC:3.6.3.14]
Unigene70189_All	833	12.8157	0	Swissprot	7e-36	V-type proton ATPase subunit E
Unigene70388_All	644	12.3333	0	Swissprot	1e-86	V-type proton ATPase subunit B 2 (Fragment)
Unigene70530_All	612	12.2986	0	Swissprot	1e-11	V-type proton ATPase subunit G 1
Unigene71306_All	382	12.0693	0	Swissprot	1e-30	V-type proton ATPase subunit F
CL15304.Contig1_All	529	10.7662	8.17043	Swissprot	3e-36	Probable cation transporter HKT6
CL15304.Contig2_All	1683	2.0232	1.52537	Swissprot	3e-128	Sodium transporter HKT1
Unigene38015_All	418	0.848508	1.9208	NR	3e-59	salt overly sensitive [Helianthus tuberosus]
Unigene12739_All	1849	1.749	0.340326	NR	0	Na+/H+ antiporter Nhx1 [Karelinia caspia]
CL15766.Contig3_All	615	1.52123	0.793175	NR	1e-06	Na/H vacuolar antiporter [Cenchrus americanus]
Unigene12656_All	1346	1.07664	-0.147413	NT	8e-21	Chrysanthemum x morifolium Na+/H+ antiporter (NHX1)
Unigene61687_All	1578	-2.26245	-0.299378	NR	0	PREDICTED: pyrophosphate-energized vacuolar membrane proton pump [Vitis vinifera]
Unigene61689_All	1736	-2.20493	-0.69726	NR	0	PREDICTED: pyrophosphate-energized vacuolar membrane proton pump [Vitis vinifera]
Unigene61692_All	1614	-2.14893	-0.580473	NR	0	PREDICTED: pyrophosphate-energized vacuolar membrane proton pump [Vitis vinifera]
CL17328.Contig4_All	2981	8.27566	5.29278	NR	6e-102	timing of cab expression 1-like [Chrysanthemum seticuspe f. boreale]
CL4145.Contig2_All	1506	-3.17256	-0.507922	NT	5e-19	Chenopodium rubrum CONSTANS-like protein 2 (COL2) mRNA, complete cds
CL4014.Contig1_All	1108	10.9832	0	Swissprot	1e-32	Protein LHY
Unigene45000_All	1106	5.23269	2.13886	Swissprot	7e-29	Protein LHY
CL11306.Contig1_All	2220	-4.113	0.236274	NR	2e-144	PREDICTED: two-component response regulator-like APRR5-like [Vitis vinifera]
Unigene42563_All	613	2.15148	0.596089	KEGG	7e-08	trehalose 6-phosphate synthase/phosphatase [EC:2.4.1.15 3.1.3.12]
Unigene14695_All	2265	1.88978	1.5663	Swissprot	1e-82	Tricyclene synthase TPS4, chloroplastic
CL14450.Contig3_All	1545	1.90185	1.67695	NR	2e-130	trehalose-6-phosphate synthase, putative [Ricinus communis]
Unigene45055_All	1435	1.20537	-0.165707	Swissprot	3e-145	Probable trehalose-phosphate phosphatase J
CL11217.Contig1_All	1593	3.84676	1.55505	KEGG	3e-128	mannitol-1-phosphate 5-dehydrogenase [EC:1.1.1.17]
Unigene55075_All	1551	12.6958	5.64386	KEGG	5e-159	myo-inositol-1-phosphate synthase [EC:5.5.1.4]
Unigene69121_All	425	12.0815	0	Swissprot	7e-49	Inositol-3-phosphate synthase
CL1330.Contig1_All	1867	2.81655	0.786178	NT	0	Aster tripolium mRNA for myo-inositol-1-phosphate synthase
Unigene71886_All	251	11.0185	0	Swissprot	9e-09	Betaine aldehyde dehydrogenase 2, mitochondrial
Unigene70102_All	578	13.2226	6.05961	COG	4e-23	Choline dehydrogenase and related flavoproteins
Unigene69590_All	891	12.5984	6.42962	COG	2e-38	Choline dehydrogenase and related flavoproteins
Unigene70406_All	282	11.8502	0	COG	9e-08	Choline dehydrogenase and related flavoproteins
Unigene71308_All	602	11.8106	0	COG	5e-07	Choline dehydrogenase and related flavoproteins
Unigene44661_All	1636	2.54035	2.46425	NR	3e-165	PREDICTED: delta-1-pyrroline-5-carboxylate synthase [Vitis vinifera]
Unigene41949_All	2656	1.52222	2.0349	NR	0	PREDICTED: delta-1-pyrroline-5-carboxylate synthase [Vitis vinifera]
Unigene43528_All	1280	11.3938	5.91409	NR	2e-51	aquaporin, putative [Phytophthora infestans T30-4]
Unigene72479_All	318	11.1466	0	NT	5e-08	Aquaporin TIP5-1
CL11177.Contig14_All	816	3.45189	0.419138	NR	1e-100	aquaporin [Stevia rebaudiana]
CL6774.Contig4_All	1496	1.76409	1.64271	Swissprot	4e-129	Probable aquaporin NIP5-1
CL392.Contig3_All	1203	1.15417	-0.107858	NR	1e-146	aquaporin protein AQU17 [Camellia sinensis]
CL1377.Contig1_All	1125	-2.27864	-2.28745	NR	6e-117	tonoplast aquaporin 1;1 [Daucus carota]
Unigene37293_All	681	-1.76712	-0.640187	NR	1e-67	aquaporin protein AQU20 [Camellia sinensis]
CL6342.Contig4_All	2418	-1.76568	-1.0479	Swissprot	3e-105	Aquaporin TIP1-1
Unigene40004_All	738	14.0924	6.69905	NR	1e-67	manganese superoxide dismutase [Salicornia europaea]
Unigene69671_All	562	12.8412	8.66676	Swissprot	2e-42	Superoxide dismutase [Cu-Zn]
Unigene70615_All	700	12.2809	0	NR	1e-57	superoxide dismutase, mitochondrial precursor [Phytophthora infestans T30-4]
Unigene70870_All	213	11.5547	0	Swissprot	3e-18	Superoxide dismutase [Cu-Zn] 2
Unigene64998_All	716	6.91073	-6.58796	NR	1e-63	mitochondrial Mn-superoxide dismutase-1 [Spirogyra sp. KG0101]
Unigene70976_All	215	11.6286	0	COG	8e-07	Superoxide dismutase
Unigene69762_All	3575	12.9872	4.47249	Swissprot	4e-14	Monodehydroascorbate reductase, chloroplastic
Unigene71436_All	382	11.7563	0	NR	5e-11	monodehydroascorbate reductase [Coccomyxa subellipsoidea C-169]
CL11284.Contig1_All	1738	1.16356	0.371615	NR	0	PREDICTED: probable monodehydroascorbate reductase, cytoplasmic isoform 2 [Vitis vinifera]
Unigene70090_All	1465	12.9272	6.71012	Swissprot	5e-97	Catalase-1/2
Unigene69612_All	1122	12.8011	6.10224	NR	1e-94	heme peroxidase [Coccomyxa subellipsoidea C-169]
Unigene69512_All	778	12.6742	7.61618	COG	9e-73	Catalase (peroxidase I)
Unigene70251_All	996	12.3845	5.2891	Swissprot	7e-58	Probable L-ascorbate peroxidase 4
Unigene70939_All	504	12.0668	0	COG	2e-58	Catalase (peroxidase I)
CL9645.Contig2_All	389	3.12343	-1.06338	Swissprot	4e-12	GDP-mannose 3,5-epimerase 2
CL9645.Contig1_All	482	1.48563	1.3379	Swissprot	6e-12	GDP-mannose 3,5-epimerase 1
Unigene72075_All	298	11.3922	0	KEGG	3e-21	inositol-phosphate phosphatase / L-galactose 1-phosphate phosphatase [EC:3.1.3.25 3.1.3.-]
Unigene71897_All	322	11.418	0	KEGG	1e-08	D-threo-aldose 1-dehydrogenase [EC:1.1.1.122]
Unigene69380_All	753	13.0272	6.67101	NR	1e-16	Hydroxyproline-rich glycoprotein 1
CL1283.Contig2_All	386	12.4781	8.94515	NR	7e-06	hydroxyproline-rich glycoprotein [Zea mays]
Unigene68945_All	210	11.2757	0	NR	8e-08	hydroxyproline-rich glycoprotein DZ-HRGP [Volvox carteri f. nagariensis]
Unigene70662_All	317	3.39823	-8.33762	NR	5e-10	hydroxyproline-rich glycoprotein [Phaseolus vulgaris]
CL10820.Contig2_All	1638	4.73198	-2.14334	NR	2e-45	PREDICTED: probable xyloglucan endotransglucosylase/hydrolase protein 33-like [Solanum lycopersicum]
CL10820.Contig3_All	1186	4.0768	-1.59753	NR	2e-116	xyloglucan endotransglycosylase hydrolase [Apium graveolens]
Unigene33390_All	1008	3.11566	-2.71762	NR	5e-131	xyloglucan endotransglucosylase/hydrolase [Diospyros kaki]
Unigene69390_All	676	13.3394	0	NR	3e-07	arabinogalactan protein [Zea mays]
Unigene68964_All	400	12.4267	7.57667	Swissprot	1e-07	Lysine-rich arabinogalactan protein 19 OS=Arabidopsis thaliana
Unigene70408_All	924	12.1924	0	Swissprot	1e-06	Lysine-rich arabinogalactan protein 19
Unigene69010_All	365	11.8219	0	Swissprot	3e-08	Lysine-rich arabinogalactan protein 19
Unigene72883_All	383	11.2932	0	NR	1e-06	arabinogalactan protein [Pinus nelsonii]
Unigene69599_All	1371	14.7763	5.81762	NR	3e-08	14 kDa proline-rich protein DC2.15 [Medicago truncatula]
Unigene70083_All	800	13.4525	0	NR	4e-08	putative proline-rich protein [Arabidopsis thaliana]
Unigene70589_All	521	12.019	0	NR	2e-06	Proline-rich protein [Medicago truncatula]
Unigene70081_All	2033	8.10104	1.1337	NR	3e-20	Proline-rich protein [Medicago truncatula]
Unigene68520_All	493	14.1249	0	Swissprot	8e-16	Glycine-rich protein 3 short isoform
Unigene39763_All	284	11.7834	7.07361	Swissprot	4e-16	Glycine-rich protein 2
CL6740.Contig11_All	646	2.7056	2.38104	Swissprot	5e-15	Glycine-rich protein A3
Unigene70157_All	757	12.6908	0	NR	8e-07	bifunctional inhibitor/lipid-transfer protein/seed storage 2S albumin-like protein [Arabidopsis thaliana]
CL1283.Contig3_All	269	11.5398	0	NR	1e-06	bifunctional inhibitor/lipid-transfer protein/seed storage 2S albumin-like protein [Arabidopsis thaliana]
CL16785.Contig1_All	676	5.77167	5.52963	NR	2e-49	non-specific lipid-transfer protein [Helianthus annuus]
CL16785.Contig2_All	596	5.73576	4.94507	NR	5e-49	non-specific lipid-transfer protein [Helianthus annuus]
CL16785.Contig3_All	632	6.9102	6.41173	NR	9e-50	non-specific lipid-transfer protein [Helianthus annuus]
CL16785.Contig4_All	694	6.73521	5.76679	NR	7e-49	non-specific lipid-transfer protein [Helianthus annuus]
CL14640.Contig1_All	756	4.611	3.07071	NR	2e-42	non-specific lipid-transfer protein [Helianthus annuus]
CL14640.Contig2_All	748	5.24978	3.54456	NR	1e-41	non-specific lipid-transfer protein [Helianthus annuus]
Unigene41619_All	595	4.23756	2.32594	Swissprot	1e-20	Non-specific lipid-transfer protein 2 OS=Prunus armeniaca PE=1 SV=1
CL9481.Contig2_All	695	3.67834	1.74098	NR	2e-41	non-specific lipid-transfer protein [Helianthus annuus]
Unigene69913_All	2304	15.0527	6.64241	Swissprot	3e-176	Acetate--CoA ligase ACS, chloroplastic/glyoxysomal
Unigene70594_All	443	12.1128	9.00927	Swissprot	5e-31	Acetate--CoA ligase ACS, chloroplastic/glyoxysomal
Unigene71035_All	799	11.9871	9.38024	Swissprot	4e-68	Acetate--CoA ligase ACS, chloroplastic/glyoxysomal
Unigene72115_All	350	11.6455	8.76487	Swissprot	6e-18	Acetate--CoA ligase ACS, chloroplastic/glyoxysomal
Unigene69730_All	1496	14.0952	5.69488	Swissprot	4e-140	Adenylosuccinate synthetase 2, chloroplastic
Unigene69352_All	1400	13.6192	5.7866	Swissprot	3e-40	Ketol-acid reductoisomerase, chloroplastic
Unigene69530_All	603	13.0303	9.14924	Swissprot	4e-10	Ketol-acid reductoisomerase, chloroplastic
Unigene47533_All	528	11.1032	7.17792	Swissprot	9e-13	Ketol-acid reductoisomerase, chloroplastic
Unigene4090_All	318	11.2245	8.48864	Swissprot	4e-19	Ketol-acid reductoisomerase, chloroplastic
Unigene69672_All	742	12.6846	0	Swissprot	1e-11	Quinone oxidoreductase-like protein At1g23740, chloroplastic
Unigene71022_All	539	11.5006	0	Swissprot	8e-09	Quinone oxidoreductase-like protein At1g23740, chloroplastic
Unigene1713_All	2508	-4.11743	-0.599731	Swissprot	2e-137	Chlorophyll a-b binding protein 8, chloroplastic
Unigene41867_All	1146	-2.33256	-0.0543092	Swissprot	2e-138	Chlorophyll a-b binding protein 8, chloroplastic
CL12376.Contig1_All	1123	-6.70783	-1.53026	NR	9e-124	chlorophyll A/B binding protein, putative [Ricinus communis]
CL13565.Contig1_All	913	-4.32033	-0.171808	Swissprot	1e-41	Chlorophyll a-b binding protein P4, chloroplastic
CL13565.Contig2_All	2471	-3.92775	-0.0199704	Swissprot	7e-124	Chlorophyll a-b binding protein P4, chloroplastic
CL6343.Contig11_All	1269	-0.3678	-0.589172	NR	0	photosystem II protein D1 [Phaseolus vulgaris]
CL8674.Contig2_All	1959	-3.3716	0.0140114	Swissprot	5e-165	Oxygen-evolving enhancer protein 1, chloroplastic
CL8674.Contig3_All	1299	-0.70831	-0.23949	Swissprot	7e-165	Oxygen-evolving enhancer protein 1, chloroplastic
CL5804.Contig1_All	691	-14.0587	-0.938529	NR	4e-87	Photosystem I reaction center subunit II [Medicago truncatula]
CL5804.Contig2_All	658	-8.19858	-0.763191	NR	7e-88	Photosystem I reaction center subunit II [Medicago truncatula]
Unigene58654_All	931	-2.08634	-0.323135	NR	5e-63	photosystem I psaH protein [Nicotiana sylvestris]
Unigene26782_All	2188	1.03696	-0.397144	KEGG	2e-176	apocytochrome f
CL14326.Contig1_All	428	1.24918	1.12116	KEGG	9e-31	ferredoxin--NADP+ reductase [EC:1.18.1.2]
CL14326.Contig2_All	471	1.21185	0.686449	KEGG	3e-30	ferredoxin--NADP+ reductase [EC:1.18.1.2]
Unigene43756_All	380	11.5775	0	KEGG	3e-08	F-type H+-transporting ATPase subunit gamma [EC:3.6.3.14]
Unigene71038_All	204	11.6169	0	NR	1e-09	fructose-bisphosphate aldolase [Phytophthora infestans T30-4]
CL13604.Contig2_All	265	11.1466	0	NR	8e-123	fructose-bisphosphate aldolase [Phytophthora infestans T30-4]
Unigene69763_All	1225	14.2995	0	KEGG	2e-105	fructose-bisphosphate aldolase, class II [EC:4.1.2.13]
Unigene35247_All	1107	7.49852	3.38241	NR	1e-128	fructose-bisphosphate aldolase [Phytophthora infestans T30-4]
Unigene71285_All	547	11.7485	0	NR	1e-16	pyruvate kinase I [Cyanidioschyzon merolae strain 10D]
Unigene62599_All	535	1.26125	-1.5356	KEGG	2e-10	pyruvate kinase [EC:2.7.1.40]
Unigene69514_All	661	7.18087	-5.71699	NR	2e-54	ribose-5-phosphate isomerase [Phytophthora infestans T30-4]
Unigene43394_All	278	16.8512	10.9018			unknown
Unigene35778_All	596	16.3838	7.0045			unknown
Unigene69835_All	566	16.1639	0			unknown
Unigene48169_All	488	15.7047	9.28425			unknown
Unigene69368_All	442	15.638	7.43296			unknown
Unigene69480_All	402	15.5327	0			unknown
Unigene51684_All	222	15.5001	10.741			unknown
Unigene69811_All	459	15.4882	6.38716			unknown
Unigene48542_All	638	15.1907	0			unknown
Unigene69615_All	492	15.0845	7.27984			unknown
Unigene69400_All	386	15.0672	0			unknown
Unigene68832_All	401	15.0252	8.5691			unknown
Unigene65383_All	649	-18.1912	-11.3086			unknown
Unigene65380_All	389	-17.9093	-17.9093			unknown
Unigene55783_All	224	-17.3849	-6.27846			unknown
Unigene65381_All	256	-16.9769	-16.9769			unknown
Unigene64461_All	338	-14.9318	-5.53287			unknown
CL12561.Contig1_All	290	-14.2076	-0.60486			unknown
CL16010.Contig4_All	370	-13.6338	-6.93891			unknown
Unigene39310_All	349	1.30935	0.156048			unknown
