# Supplementary material for: Expression profiling of Chrysanthemum crassum under salinity stress and the initiation of morphological changes
Source: PLoS One. 2017 Apr 24;12(4):e0175972. doi: 10.1371/journal.pone.0175972 (PMC5402956; doi:10.1371/journal.pone.0175972)
Supplement: S5 Table — (XLS) [file pone.0175972.s011.xls]

## Sheet: Sheet1
Gene ID	Length	log2 Fold Change		Database	E-value	Annonation
		12h	24h
Unigene46121_All	840	1.08297	0.354678	Swissprot	9e-29	GRR1-like protein 1 OS=Arabidopsis thaliana GN=GRH1 PE=1 SV=1
CL1780.Contig1_All	1036	2.60131	2.92846	NR	1e-37	auxin-responsive protein IAA26-like [Vitis vinifera]
Unigene53204_All	838	3.40219	2.27163	NR	3e-99	auxin response factor 10 [Camellia sinensis]
CL16292.Contig2_All	1021	2.41832	2.8896	COG	7e-36	SAUR family protein
CL9399.Contig1_All	445	-4.09641	-4.56497	Swissprot	1e-24	Two-component response regulator ARR5 OS=Arabidopsis thaliana GN=ARR5 PE=1 SV=2
Unigene38906_All	436	1.72384	0	NR	4e-38	PREDICTED: probable xyloglucan endotransglucosylase/hydrolase protein 23-like [Glycine max]
Unigene13917_All	1028	1.52396	-3.3503	Swissprot	4e-124	xyloglucan endotransglucosylase/hydrolase protein 23 OS=Arabidopsis thaliana GN=XTH23 PE=2 SV=1
Unigene54097_All	1083	1.21596	-2.235	NR	1e-135	xyloglucan endotransglucosylase/hydrolase protein 23-like [Glycine max]
CL15069.Contig1_All	1522	-1.2921	-0.86949	NR	1e-111	cyclin D3 [Helianthus tuberosus]
Unigene61981_All	1479	-1.17444	-1.12258	NT	8e-21	Arabidopsis thaliana cyclin-D3-3 (CYCD3;3) mRNA, complete cds
Unigene40004_All	738	14.0924	6.69905	NR	1e-67	manganese superoxide dismutase [Salicornia europaea]
Unigene69671_All	562	12.8412	8.66676	Swissprot	2e-42	Superoxide dismutase [Cu-Zn]
Unigene70615_All	700	12.2809	0	NR	1e-57	superoxide dismutase, mitochondrial precursor [Phytophthora infestans T30-4]
Unigene70870_All	213	11.5547	0	Swissprot	3e-18	Superoxide dismutase [Cu-Zn] 2
Unigene64998_All	716	6.91073	-6.58796	NR	1e-63	mitochondrial Mn-superoxide dismutase-1 [Spirogyra sp. KG0101]
Unigene70976_All	215	11.6286	0	COG	8e-07	Superoxide dismutase
Unigene69762_All	3575	12.9872	4.47249	Swissprot	4e-14	Monodehydroascorbate reductase, chloroplastic
Unigene71436_All	382	11.7563	0	NR	5e-11	monodehydroascorbate reductase [Coccomyxa subellipsoidea C-169]
CL11284.Contig1_All	1738	1.16356	0.371615	NR	0	PREDICTED: probable monodehydroascorbate reductase, cytoplasmic isoform 2 [Vitis vinifera]
Unigene70090_All	1465	12.9272	6.71012	Swissprot	5e-97	Catalase-1/2
Unigene69612_All	1122	12.8011	6.10224	NR	1e-94	heme peroxidase [Coccomyxa subellipsoidea C-169]
Unigene69512_All	778	12.6742	7.61618	COG	9e-73	Catalase (peroxidase I)
Unigene70251_All	996	12.3845	5.2891	Swissprot	7e-58	Probable L-ascorbate peroxidase 4
Unigene70939_All	504	12.0668	0	COG	2e-58	Catalase (peroxidase I)
Unigene1713_All	2508	-4.11743	-0.599731	Swissprot	2e-137	Chlorophyll a-b binding protein 8, chloroplastic
Unigene41867_All	1146	-2.33256	-0.0543092	Swissprot	2e-138	Chlorophyll a-b binding protein 8, chloroplastic
CL12376.Contig1_All	1123	-6.70783	-1.53026	NR	9e-124	chlorophyll A/B binding protein, putative [Ricinus communis]
CL13565.Contig1_All	913	-4.32033	-0.171808	Swissprot	1e-41	Chlorophyll a-b binding protein P4, chloroplastic
CL13565.Contig2_All	2471	-3.92775	-0.0199704	Swissprot	7e-124	Chlorophyll a-b binding protein P4, chloroplastic
CL6343.Contig11_All	1269	-0.3678	-0.589172	NR	0	photosystem II protein D1 [Phaseolus vulgaris]
CL8674.Contig2_All	1959	-3.3716	0.0140114	Swissprot	5e-165	Oxygen-evolving enhancer protein 1, chloroplastic
CL8674.Contig3_All	1299	-0.70831	-0.23949	Swissprot	7e-165	Oxygen-evolving enhancer protein 1, chloroplastic
CL5804.Contig1_All	691	-14.0587	-0.938529	NR	4e-87	Photosystem I reaction center subunit II [Medicago truncatula]
CL5804.Contig2_All	658	-8.19858	-0.763191	NR	7e-88	Photosystem I reaction center subunit II [Medicago truncatula]
Unigene58654_All	931	-2.08634	-0.323135	NR	5e-63	photosystem I psaH protein [Nicotiana sylvestris]
Unigene26782_All	2188	1.03696	-0.397144	KEGG	2e-176	apocytochrome f
CL14326.Contig1_All	428	1.24918	1.12116	KEGG	9e-31	ferredoxin--NADP+ reductase [EC:1.18.1.2]
CL14326.Contig2_All	471	1.21185	0.686449	KEGG	3e-30	ferredoxin--NADP+ reductase [EC:1.18.1.2]
Unigene43756_All	380	11.5775	0	KEGG	3e-08	F-type H+-transporting ATPase subunit gamma [EC:3.6.3.14]
Unigene71038_All	204	11.6169	0	NR	1e-09	fructose-bisphosphate aldolase [Phytophthora infestans T30-4]
CL13604.Contig2_All	265	11.1466	0	NR	8e-123	fructose-bisphosphate aldolase [Phytophthora infestans T30-4]
Unigene69763_All	1225	14.2995	0	KEGG	2e-105	fructose-bisphosphate aldolase, class II [EC:4.1.2.13]
Unigene35247_All	1107	7.49852	3.38241	NR	1e-128	fructose-bisphosphate aldolase [Phytophthora infestans T30-4]
Unigene71285_All	547	11.7485	0	NR	1e-16	pyruvate kinase I [Cyanidioschyzon merolae strain 10D]
Unigene62599_All	535	1.26125	-1.5356	KEGG	2e-10	pyruvate kinase [EC:2.7.1.40]
Unigene69514_All	661	7.18087	-5.71699	NR	2e-54	ribose-5-phosphate isomerase [Phytophthora infestans T30-4]
Unigene72479_All	318	7.824	6.39832	NR	6e-08	Aquaporin PIP-type [Ectocarpus siliculosus]
CL11177.Contig14_All	816	3.45209	2.13154	NT	3e-87	Glycine max probable aquaporin PIP2-5-like (LOC100815583), mRNA
CL392.Contig3_All	1203	1.15418	-0.107859	NT	7e-55	Petunia x hybrida aquaporin-like protein (PIP1;2) mRNA, complete cds
Unigene43528_All	1280	8.0713	2.56803	Swissprot	2e-20	Aquaporin NIP1-1 OS=Oryza sativa subsp. japonica GN=NIP1-1 PE=2 SV=1
CL6774.Contig4_All	1496	1.76489	1.64348	NR	2e-140	Nodulin-26, putative [Ricinus communis] >gi|223541960|gb|EEF43506.1| Nodulin-26, putative [Ricinus communis]
Unigene54541_All	1096	1.14871	0.106555	NT	3e-120	PREDICTED: aquaporin NIP1-2 [Vitis vinifera] >gi|297740553|emb|CBI30735.3| unnamed protein product [Vitis vinifera]
CL1377.Contig1_All	1125	-2.27867	-2.28748	NR	6e-117	tonoplast aquaporin 1;1 [Daucus carota]
CL6342.Contig4_All	2418	-1.76571	-1.04792	Swissprot	3e-105	Aquaporin TIP1-1 OS=Arabidopsis thaliana GN=TIP1-1 PE=1 SV=1
Unigene42563_All	613	2.15148	0.596089	KEGG	7e-08	trehalose 6-phosphate synthase/phosphatase [EC:2.4.1.15 3.1.3.12]
Unigene14695_All	2265	1.88978	1.5663	Swissprot	1e-82	Tricyclene synthase TPS4, chloroplastic
CL14450.Contig3_All	1545	1.90185	1.67695	NR	2e-130	trehalose-6-phosphate synthase, putative [Ricinus communis]
Unigene45055_All	1435	1.20537	-0.165707	Swissprot	3e-145	Probable trehalose-phosphate phosphatase J
CL11217.Contig1_All	1593	3.84676	1.55505	KEGG	3e-128	mannitol-1-phosphate 5-dehydrogenase [EC:1.1.1.17]
Unigene55075_All	1551	12.6958	5.64386	KEGG	5e-159	myo-inositol-1-phosphate synthase [EC:5.5.1.4]
Unigene69121_All	425	12.0815	0	Swissprot	7e-49	Inositol-3-phosphate synthase
CL1330.Contig1_All	1867	2.81655	0.786178	NT	0	Aster tripolium mRNA for myo-inositol-1-phosphate synthase
Unigene71886_All	251	11.0185	0	Swissprot	9e-09	Betaine aldehyde dehydrogenase 2, mitochondrial
Unigene70102_All	578	13.2226	6.05961	COG	4e-23	Choline dehydrogenase and related flavoproteins
Unigene69590_All	891	12.5984	6.42962	COG	2e-38	Choline dehydrogenase and related flavoproteins
Unigene70406_All	282	11.8502	0	COG	9e-08	Choline dehydrogenase and related flavoproteins
Unigene71308_All	602	11.8106	0	COG	5e-07	Choline dehydrogenase and related flavoproteins
Unigene44661_All	1636	2.54035	2.46425	NR	3e-165	PREDICTED: delta-1-pyrroline-5-carboxylate synthase [Vitis vinifera]
Unigene41949_All	2656	1.52222	2.0349	NR	0	PREDICTED: delta-1-pyrroline-5-carboxylate synthase [Vitis vinifera]
Unigene69380_All	753	13.0272	6.67101	NR	1e-16	Hydroxyproline-rich glycoprotein 1
CL1283.Contig2_All	386	12.4781	8.94515	NR	7e-06	hydroxyproline-rich glycoprotein [Zea mays]
Unigene68945_All	210	11.2757	0	NR	8e-08	hydroxyproline-rich glycoprotein DZ-HRGP [Volvox carteri f. nagariensis]
Unigene70662_All	317	3.39823	-8.33762	NR	5e-10	hydroxyproline-rich glycoprotein [Phaseolus vulgaris]
CL10820.Contig2_All	1638	4.73198	-2.14334	NR	2e-45	PREDICTED: probable xyloglucan endotransglucosylase/hydrolase protein 33-like [Solanum lycopersicum]
CL10820.Contig3_All	1186	4.0768	-1.59753	NR	2e-116	xyloglucan endotransglycosylase hydrolase [Apium graveolens]
Unigene33390_All	1008	3.11566	-2.71762	NR	5e-131	xyloglucan endotransglucosylase/hydrolase [Diospyros kaki]
Unigene69599_All	1371	14.7763	5.81762	NR	3e-08	14 kDa proline-rich protein DC2.15 [Medicago truncatula]
Unigene70083_All	800	13.4525	0	NR	4e-08	putative proline-rich protein [Arabidopsis thaliana]
Unigene70589_All	521	12.019	0	NR	2e-06	Proline-rich protein [Medicago truncatula]
Unigene70081_All	2033	8.10104	1.1337	NR	3e-20	Proline-rich protein [Medicago truncatula]
